# Supplementary material for: Crystal structure of 2-nitro-N-(5-nitro-1,3-thia­zol-2-yl)benzamide
Source: Acta Crystallogr Sect E Struct Rep Online. 2014 Nov 12;70(Pt 12):o1252. doi: 10.1107/S1600536814024374 (PMC4257378; doi:10.1107/S1600536814024374)
Supplement: Supplementary file 1 [file e-70-o1252-sup1.cif]

##############################################################################
#                                                                            #
# This CIF contains the data in a paper accepted for publication in          #
# Acta Crystallographica Section E. It conforms to the requirements of       #
# Notes for Authors for Acta Crystallographica Section E, and has been       #
# peer reviewed under the auspices of the IUCr Commission on Journals.       #
#                                                                            #
# Full details of the Crystallographic Information File format               #
# are given in the paper "The Crystallographic Information File (CIF):       #
# a New Standard Archive File for Crystallography" by S. R. Hall, F. H.      #
# Allen and I. D. Brown [Acta Cryst. (1991), A47, 655-685].                  #
#                                                                            #
# The current version of the core CIF dictionary is obtainable from          #
# ftp://ftp.iucr.org/pub/cif_core.dic.                                       #
#                                                                            #
# Software is freely available for graphical display of the structure(s)     #
# in this CIF. For information consult the CIF software page                 #
# http://www.iucr.org/resources/cif/software.                                #
#                                                                            #
# This file may be used for bona fide research purposes within the           #
# scientific community so long as proper attribution is given to the journal # 
# article from which it was obtained.                                        #
#                                                                            #
##############################################################################
data_I
_database_code_depnum_ccdc_archive 'CCDC 1032923'
_audit_creation_method     SHELXL
_chemical_name_systematic
;
2-Nitro-<i>N</i>-(5-nitro-1,3-thiazol-2-yl)benzamide
;
_chemical_name_common     ?
_chemical_formula_moiety     'C10 H6 N4 O5 S'
_chemical_formula_sum     'C10 H6 N4 O5 S'
_chemical_formula_iupac     'C10 H6 N4 O5 S'
_chemical_formula_weight     294.25
_chemical_melting_point     515.0(10)
_symmetry_cell_setting     monoclinic
_symmetry_space_group_name_H-M     'P 21/c'
_symmetry_space_group_name_Hall     '-P 2ybc'
loop_
    _symmetry_equiv_pos_as_xyz
    'x, y, z'
    '-x, y+1/2, -z+1/2'
    '-x, -y, -z'
    'x, -y-1/2, z-1/2'
_cell_length_a     9.6949(2)
_cell_length_b     12.4192(2)
_cell_length_c     9.8763(2)
_cell_angle_alpha     90.00
_cell_angle_beta     94.9480(10)
_cell_angle_gamma     90.00
_cell_volume     1184.70(4)
_cell_formula_units_Z     4
_cell_measurement_reflns_used     2543
_cell_measurement_theta_min     2.910
_cell_measurement_theta_max     26.373
_cell_measurement_temperature     295
_exptl_crystal_description     'block'
_exptl_crystal_colour     'brown'
_exptl_crystal_size_max     0.20
_exptl_crystal_size_mid     0.17
_exptl_crystal_size_min     0.12
_exptl_crystal_density_diffrn     1.650
_exptl_crystal_density_meas     ?
_exptl_crystal_density_method     'not measured'
_exptl_crystal_F_000     600
_exptl_absorpt_coefficient_mu     0.301
_exptl_absorpt_correction_type     none
_exptl_absorpt_process_details     ?
_exptl_absorpt_correction_T_min     ?
_exptl_absorpt_correction_T_max     ?
_diffrn_ambient_temperature     295
_diffrn_radiation_type     MoK\a
_diffrn_radiation_wavelength     0.71073
_diffrn_radiation_source     'fine-focus sealed tube'
_diffrn_radiation_monochromator     graphite
_diffrn_measurement_device_type     'Nonius KappaCCD'
_diffrn_measurement_device     '95mm CCD camera on \k-goniostat'
_diffrn_measurement_method     'CCD rotation images, thick slices'
_diffrn_detector_area_resol_mean     ?
_diffrn_reflns_number     4714
_diffrn_reflns_av_R_equivalents     0.0168
_diffrn_reflns_av_sigmaI/netI     0.0256
_diffrn_reflns_theta_min     3.27
_diffrn_reflns_theta_max     26.37
_diffrn_reflns_theta_full     26.37
_diffrn_measured_fraction_theta_max     0.998
_diffrn_measured_fraction_theta_full     0.998
_diffrn_reflns_limit_h_min     -12
_diffrn_reflns_limit_h_max     12
_diffrn_reflns_limit_k_min     -15
_diffrn_reflns_limit_k_max     15
_diffrn_reflns_limit_l_min     -12
_diffrn_reflns_limit_l_max     12
_diffrn_standards_number     0
_diffrn_standards_interval_count     .
_diffrn_standards_interval_time     .
_diffrn_standards_decay_%     ?
_refine_special_details
;
Refinement of <i>F</i>^2^ against ALL reflections. The weighted <i>R</i>-factor
<i>wR</i> and goodness of fit <i>S</i> are based on <i>F</i>^2^, conventional
<i>R</i>-factors <i>R</i> are based on <i>F</i>, with <i>F</i> set to zero for
negative <i>F</i>^2^. The threshold expression of <i>F</i>^2^ >
\s(<i>F</i>^2^) is used only for calculating <i>R</i>-factors(gt) <i>etc</i>.
and is not relevant to the choice of reflections for refinement.
<i>R</i>-factors based on <i>F</i>^2^ are statistically about twice as large
as those based on <i>F</i>, and <i>R</i>- factors based on ALL data will be
even larger.
;
_reflns_number_total     2424
_reflns_number_gt     1867
_reflns_threshold_expression     I>2\s(I)
_refine_ls_structure_factor_coef     Fsqd
_refine_ls_matrix_type     full
_refine_ls_R_factor_all     0.0624
_refine_ls_R_factor_gt     0.0459
_refine_ls_wR_factor_gt     0.1213
_refine_ls_wR_factor_ref     0.1357
_refine_ls_goodness_of_fit_ref     0.971
_refine_ls_restrained_S_all     0.971
_refine_ls_number_reflns     2424
_refine_ls_number_parameters     181
_refine_ls_number_restraints     0
_refine_ls_hydrogen_treatment     constr
_refine_ls_weighting_scheme     calc
_refine_ls_weighting_details
         'calc w=1/[\s^2^(Fo^2^)+(0.0901P)^2^+0.3259P] where P=(Fo^2^+2Fc^2^)/3'
_atom_sites_solution_hydrogens     geom
_atom_sites_solution_primary     direct
_atom_sites_solution_secondary     difmap
_refine_ls_shift/su_max     0.000
_refine_ls_shift/su_mean     0.000
_refine_diff_density_max     0.514
_refine_diff_density_min     -0.269
_refine_ls_extinction_method     none
_refine_ls_extinction_coef     ?
loop_
    _atom_type_symbol
    _atom_type_description
    _atom_type_scat_dispersion_real
    _atom_type_scat_dispersion_imag
    _atom_type_scat_source
    'C' 'C' 0.0033 0.0016
                         'International Tables Vol C Tables 4.2.6.8 and 6.1.1.4'
    'H' 'H' 0.0000 0.0000
                         'International Tables Vol C Tables 4.2.6.8 and 6.1.1.4'
    'N' 'N' 0.0061 0.0033
                         'International Tables Vol C Tables 4.2.6.8 and 6.1.1.4'
    'O' 'O' 0.0106 0.0060
                         'International Tables Vol C Tables 4.2.6.8 and 6.1.1.4'
    'Br' 'Br' -0.2901 2.4595
                         'International Tables Vol C Tables 4.2.6.8 and 6.1.1.4'
_computing_data_collection
;
COLLECT (Nonius, 2000)
;
_computing_cell_refinement
;
SCALEPACK (Otwinowski & Minor, 1997)
;
_computing_data_reduction
;
DENZO and SCALEPACK (Otwinowski & Minor, 1997)
;
_computing_structure_solution
;
SHELXS97 (Sheldrick, 2008)
;
_computing_structure_refinement
;
SHELXL97 (Sheldrick, 2008)
;
_computing_molecular_graphics
;
ORTEP-3 for Windows (Farrugia, 2012) and
Mercury (Macrae <i>et al.</i>, 2006)
;
_computing_publication_material
;
WinGX (Farrugia, 2012)
;
loop_
    _atom_site_type_symbol
    _atom_site_label
    _atom_site_fract_x
    _atom_site_fract_y
    _atom_site_fract_z
    _atom_site_U_iso_or_equiv
    _atom_site_adp_type
    _atom_site_calc_flag
    _atom_site_refinement_flags
    _atom_site_occupancy
    _atom_site_symmetry_multiplicity
    _atom_site_disorder_assembly
    _atom_site_disorder_group
    S S1 0.33684(6) 0.47701(4) 0.20035(5) 0.0441(2) Uani d . 1 1 . .
    O O3 0.22493(17) 0.28583(12) 0.26475(14) 0.0502(4) Uani d . 1 1 . .
    N N1 0.4288(2) 0.68288(15) 0.16636(19) 0.0473(4) Uani d . 1 1 . .
    N N2 0.3021(2) 0.46806(14) -0.06343(17) 0.0463(5) Uani d . 1 1 . .
    N N3 0.24829(18) 0.30650(13) 0.04092(17) 0.0420(4) Uani d . 1 1 . .
    H H3 0.2390 0.2766 -0.0379 0.050 Uiso calc R 1 1 . .
    O O2 0.4626(2) 0.75643(14) 0.09317(19) 0.0648(5) Uani d . 1 1 . .
    C C6 0.0858(2) 0.07681(18) 0.1823(2) 0.0449(5) Uani d . 1 1 . .
    C C5 0.1907(2) 0.13054(16) 0.12231(19) 0.0400(5) Uani d . 1 1 . .
    C C10 0.2795(2) 0.06972(18) 0.0508(2) 0.0470(5) Uani d . 1 1 . .
    H H10 0.3508 0.1032 0.0096 0.056 Uiso calc R 1 1 . .
    C C1 0.3749(2) 0.58660(17) 0.1039(2) 0.0421(5) Uani d . 1 1 . .
    C C3 0.2907(2) 0.41287(16) 0.04889(19) 0.0395(5) Uani d . 1 1 . .
    C C4 0.2206(2) 0.24675(16) 0.1504(2) 0.0401(5) Uani d . 1 1 . .
    O O1 0.4402(2) 0.68685(15) 0.29129(17) 0.0706(5) Uani d . 1 1 . .
    C C8 0.1593(3) -0.09204(19) 0.1018(2) 0.0576(6) Uani d . 1 1 . .
    H H8 0.1498 -0.1664 0.0950 0.069 Uiso calc R 1 1 . .
    N N4 -0.0150(2) 0.1388(2) 0.2531(3) 0.0650(6) Uani d . 1 1 . .
    C C2 0.3492(2) 0.56887(17) -0.0307(2) 0.0458(5) Uani d . 1 1 . .
    H H2 0.3624 0.6212 -0.0957 0.055 Uiso calc R 1 1 . .
    C C9 0.2627(3) -0.04074(18) 0.0405(2) 0.0536(6) Uani d . 1 1 . .
    H H9 0.3224 -0.0807 -0.0086 0.064 Uiso calc R 1 1 . .
    O O5 -0.0429(3) 0.1061(2) 0.3650(3) 0.1011(8) Uani d . 1 1 . .
    C C7 0.0691(3) -0.03301(19) 0.1736(2) 0.0545(6) Uani d . 1 1 . .
    H H7 -0.0015 -0.0670 0.2153 0.065 Uiso calc R 1 1 . .
    O O4 -0.0647(2) 0.2185(2) 0.1957(3) 0.0905(7) Uani d . 1 1 . .
loop_
    _atom_site_aniso_label
    _atom_site_aniso_U_11
    _atom_site_aniso_U_22
    _atom_site_aniso_U_33
    _atom_site_aniso_U_12
    _atom_site_aniso_U_13
    _atom_site_aniso_U_23
    S1 0.0603(4) 0.0397(3) 0.0326(3) -0.0048(2) 0.0058(2) -0.0005(2)
    O3 0.0742(11) 0.0441(8) 0.0327(8) -0.0080(7) 0.0074(7) -0.0032(6)
    N1 0.0534(11) 0.0408(10) 0.0477(11) -0.0016(8) 0.0051(8) 0.0001(8)
    N2 0.0615(11) 0.0440(10) 0.0331(9) -0.0017(8) 0.0025(8) 0.0043(7)
    N3 0.0559(11) 0.0386(9) 0.0318(9) -0.0032(8) 0.0054(7) -0.0030(7)
    O2 0.0838(13) 0.0436(9) 0.0664(11) -0.0114(8) 0.0033(9) 0.0092(8)
    C6 0.0490(12) 0.0471(12) 0.0388(11) -0.0053(10) 0.0044(9) -0.0067(9)
    C5 0.0490(12) 0.0394(11) 0.0313(10) -0.0029(9) 0.0019(8) -0.0002(8)
    C10 0.0580(13) 0.0458(12) 0.0382(11) 0.0012(10) 0.0100(10) 0.0018(9)
    C1 0.0463(12) 0.0400(11) 0.0403(11) -0.0003(9) 0.0060(9) 0.0015(8)
    C3 0.0453(11) 0.0400(11) 0.0337(10) 0.0002(9) 0.0061(8) 0.0009(8)
    C4 0.0447(11) 0.0405(11) 0.0349(10) -0.0008(9) 0.0029(8) -0.0020(8)
    O1 0.1054(15) 0.0597(11) 0.0466(10) -0.0183(10) 0.0060(9) -0.0093(8)
    C8 0.0830(18) 0.0375(12) 0.0515(14) -0.0025(12) 0.0019(13) 0.0042(10)
    N4 0.0504(12) 0.0725(16) 0.0738(15) -0.0156(11) 0.0157(11) -0.0284(12)
    C2 0.0539(13) 0.0413(12) 0.0426(12) -0.0009(10) 0.0074(10) 0.0081(9)
    C9 0.0742(16) 0.0411(12) 0.0464(13) 0.0118(11) 0.0107(11) 0.0009(10)
    O5 0.0955(17) 0.130(2) 0.0857(16) -0.0291(15) 0.0539(14) -0.0220(14)
    C7 0.0674(15) 0.0508(14) 0.0458(13) -0.0162(11) 0.0072(11) 0.0017(10)
    O4 0.0802(15) 0.0786(15) 0.1127(18) 0.0220(12) 0.0079(13) -0.0326(14)
_geom_special_details
;
 All esds (except the esd in the dihedral angle between two l.s. planes)
 are estimated using the full covariance matrix.  The cell esds are taken
 into account individually in the estimation of esds in distances, angles
 and torsion angles; correlations between esds in cell parameters are only
 used when they are defined by crystal symmetry.  An approximate (isotropic)
 treatment of cell esds is used for estimating esds involving l.s. planes.
;
loop_
    _geom_bond_atom_site_label_1
    _geom_bond_atom_site_label_2
    _geom_bond_site_symmetry_2
    _geom_bond_distance
    _geom_bond_publ_flag
    S1 C3 . 1.720(2) ?
    S1 C1 . 1.720(2) ?
    O3 C4 . 1.227(2) ?
    N1 O2 . 1.227(2) ?
    N1 O1 . 1.230(2) ?
    N1 C1 . 1.424(3) ?
    N2 C3 . 1.317(2) ?
    N2 C2 . 1.362(3) ?
    N3 C4 . 1.357(3) ?
    N3 C3 . 1.384(3) ?
    N3 H3 . 0.8600 ?
    C6 C7 . 1.375(3) ?
    C6 C5 . 1.391(3) ?
    C6 N4 . 1.468(3) ?
    C5 C10 . 1.384(3) ?
    C5 C4 . 1.493(3) ?
    C10 C9 . 1.384(3) ?
    C10 H10 . 0.9300 ?
    C1 C2 . 1.349(3) ?
    C8 C9 . 1.372(4) ?
    C8 C7 . 1.383(4) ?
    C8 H8 . 0.9300 ?
    N4 O4 . 1.218(4) ?
    N4 O5 . 1.230(3) ?
    C2 H2 . 0.9300 ?
    C9 H9 . 0.9300 ?
    C7 H7 . 0.9300 ?
loop_
    _geom_angle_atom_site_label_1
    _geom_angle_atom_site_label_2
    _geom_angle_atom_site_label_3
    _geom_angle_site_symmetry_1
    _geom_angle_site_symmetry_3
    _geom_angle
    _geom_angle_publ_flag
    C3 S1 C1 . . 86.39(10) ?
    O2 N1 O1 . . 123.74(19) ?
    O2 N1 C1 . . 118.47(18) ?
    O1 N1 C1 . . 117.78(18) ?
    C3 N2 C2 . . 109.22(17) ?
    C4 N3 C3 . . 123.71(17) ?
    C4 N3 H3 . . 118.1 ?
    C3 N3 H3 . . 118.1 ?
    C7 C6 C5 . . 122.4(2) ?
    C7 C6 N4 . . 118.1(2) ?
    C5 C6 N4 . . 119.5(2) ?
    C10 C5 C6 . . 117.7(2) ?
    C10 C5 C4 . . 120.18(19) ?
    C6 C5 C4 . . 121.46(18) ?
    C5 C10 C9 . . 120.3(2) ?
    C5 C10 H10 . . 119.9 ?
    C9 C10 H10 . . 119.9 ?
    C2 C1 N1 . . 126.41(19) ?
    C2 C1 S1 . . 112.72(16) ?
    N1 C1 S1 . . 120.87(16) ?
    N2 C3 N3 . . 119.67(18) ?
    N2 C3 S1 . . 117.22(16) ?
    N3 C3 S1 . . 123.06(15) ?
    O3 C4 N3 . . 121.59(19) ?
    O3 C4 C5 . . 122.95(18) ?
    N3 C4 C5 . . 115.42(17) ?
    C9 C8 C7 . . 119.9(2) ?
    C9 C8 H8 . . 120.0 ?
    C7 C8 H8 . . 120.0 ?
    O4 N4 O5 . . 125.2(3) ?
    O4 N4 C6 . . 117.3(2) ?
    O5 N4 C6 . . 117.5(3) ?
    C1 C2 N2 . . 114.44(18) ?
    C1 C2 H2 . . 122.8 ?
    N2 C2 H2 . . 122.8 ?
    C8 C9 C10 . . 120.9(2) ?
    C8 C9 H9 . . 119.6 ?
    C10 C9 H9 . . 119.6 ?
    C6 C7 C8 . . 118.8(2) ?
    C6 C7 H7 . . 120.6 ?
    C8 C7 H7 . . 120.6 ?
loop_
    _geom_torsion_atom_site_label_1
    _geom_torsion_atom_site_label_2
    _geom_torsion_atom_site_label_3
    _geom_torsion_atom_site_label_4
    _geom_torsion_site_symmetry_1
    _geom_torsion_site_symmetry_2
    _geom_torsion_site_symmetry_3
    _geom_torsion_site_symmetry_4
    _geom_torsion
    _geom_torsion_publ_flag
    C7 C6 C5 C10 . . . . 0.5(3) ?
    N4 C6 C5 C10 . . . . -176.9(2) ?
    C7 C6 C5 C4 . . . . -170.5(2) ?
    N4 C6 C5 C4 . . . . 12.1(3) ?
    C6 C5 C10 C9 . . . . 0.1(3) ?
    C4 C5 C10 C9 . . . . 171.2(2) ?
    O2 N1 C1 C2 . . . . -4.0(3) ?
    O1 N1 C1 C2 . . . . 176.9(2) ?
    O2 N1 C1 S1 . . . . 175.42(16) ?
    O1 N1 C1 S1 . . . . -3.7(3) ?
    C3 S1 C1 C2 . . . . 1.01(17) ?
    C3 S1 C1 N1 . . . . -178.52(19) ?
    C2 N2 C3 N3 . . . . -178.09(18) ?
    C2 N2 C3 S1 . . . . -0.6(3) ?
    C4 N3 C3 N2 . . . . -173.3(2) ?
    C4 N3 C3 S1 . . . . 9.4(3) ?
    C1 S1 C3 N2 . . . . -0.22(18) ?
    C1 S1 C3 N3 . . . . 177.18(19) ?
    C3 N3 C4 O3 . . . . 3.8(3) ?
    C3 N3 C4 C5 . . . . -173.84(18) ?
    C10 C5 C4 O3 . . . . -127.2(2) ?
    C6 C5 C4 O3 . . . . 43.6(3) ?
    C10 C5 C4 N3 . . . . 50.3(3) ?
    C6 C5 C4 N3 . . . . -138.8(2) ?
    C7 C6 N4 O4 . . . . -131.6(3) ?
    C5 C6 N4 O4 . . . . 45.9(3) ?
    C7 C6 N4 O5 . . . . 48.1(3) ?
    C5 C6 N4 O5 . . . . -134.4(2) ?
    N1 C1 C2 N2 . . . . 177.9(2) ?
    S1 C1 C2 N2 . . . . -1.6(3) ?
    C3 N2 C2 C1 . . . . 1.4(3) ?
    C7 C8 C9 C10 . . . . 0.8(4) ?
    C5 C10 C9 C8 . . . . -0.7(3) ?
    C5 C6 C7 C8 . . . . -0.5(3) ?
    N4 C6 C7 C8 . . . . 177.0(2) ?
    C9 C8 C7 C6 . . . . -0.2(4) ?
loop_
    _geom_hbond_atom_site_label_D
    _geom_hbond_atom_site_label_H
    _geom_hbond_atom_site_label_A
    _geom_hbond_site_symmetry_A
    _geom_hbond_distance_DH
    _geom_hbond_distance_HA
    _geom_hbond_distance_DA
    _geom_hbond_angle_DHA
    N3 H3 O3 4_565 0.86 2.09 2.949(2) 175.4
    C9 H9 O2 1_545 0.93 2.59 3.193(3) 122.9
data_global
_journal_date_recd_electronic     2014-10-25
_journal_date_accepted     2014-11-05
_journal_name_full     'Acta Crystallographica, Section E'
_journal_year     2014
_journal_volume     70
_journal_issue     12
_journal_page_first     o1252
_journal_page_last     o1252
_journal_paper_category     HO
_journal_paper_doi     10.1107/S1600536814024374
_journal_coeditor_code     LH5737
_publ_contact_author_name     'Dr Rodolfo Moreno-Fuquen'
_publ_contact_author_address
;
Departamento de Qu\'imica. Facultad de Ciencias, Universidad del Valle,
Apartado 25360, Santiago de Cali,
Colombia
;
_publ_contact_author_email     'rodimo26@yahoo.es'
_publ_contact_author_fax     '57 23 392440'
_publ_contact_author_phone     '57 23 393248'
_publ_section_title
;
Crystal structure of 2-nitro-<i>N</i>-(5-nitro-1,3-thiazol-2-yl)benzamide
;
loop_
    _publ_author_name
    _publ_author_address
    'Moreno-Fuquen, Rodolfo'
;    Departamento de Qu\'imica
Facultad de Ciencias Naturales y Exactas,
     Universidad del Valle
     Apartado 25360, Santiago de Cali,
     Colombia
;
    'S\'anchez, Diego F.'
;    Departamento de Qu\'imica
Facultad de Ciencias Naturales y Exactas,
     Universidad del Valle
     Apartado 25360, Santiago de Cali,
     Colombia
;
    'Ellena, Javier'
;     Instituto de F\'isica de S\~ao Carlos, IFSC,
      Universidade de S\~ao Paulo, USP,
      S\~ao Carlos, SP,
      Brazil
;
_exptl_special_details
;
IR spectra was recorded on a FT--IR SHIMADZU IR-Affinity-1 spectrophotometer.
IR (KBr), cm^-1^, 3217 (amide N---H); 3000 (aromatic C---H);
1655 (amide, C\\db O); 1554, 1359 (NO~2~).
;
_iucr_refine_instructions_details
;
TITL import in P 21/c
CELL  0.71073   9.6949  12.4192   9.8763   90.000   94.948   90.000
ZERR     4.00   0.0002   0.0002   0.0002    0.000    0.001    0.000
LATT   1
SYMM  - X, 1/2 + Y, 1/2 - Z
SFAC  C    H    N    O    S
UNIT  40   24   16   20   4
MERG   2
FMAP   2
PLAN    5
SIZE     0.12   0.17   0.20
ACTA
BOND
BOND   $H
CONF
L.S.  10
MPLA C5 C6 C7 C8 C9 C10
MPLA C5 C4 N3 O3 C3
MPLA C1 C2 N2 C3 S1
MPLA C5 C6 C7 C8 C9 C10
MPLA O4 N4 O5
EQIV $1 x,-y+1/2,+z-1/2
EQIV $2 x,+y-1,+z
HTAB N3 O3_$1
HTAB C9 O2_$2
TEMP    20.00
WGHT    0.090100    0.325900
FVAR       0.47617
S1    5    0.336839    0.477008    0.200354    11.00000    0.06030    0.03969 =
         0.03258   -0.00055    0.00582   -0.00477
O3    4    0.224930    0.285828    0.264751    11.00000    0.07417    0.04412 =
         0.03271   -0.00322    0.00738   -0.00805
N1    3    0.428764    0.682882    0.166358    11.00000    0.05342    0.04083 =
         0.04772    0.00010    0.00507   -0.00156
N2    3    0.302068    0.468060   -0.063433    11.00000    0.06147    0.04400 =
         0.03306    0.00427    0.00249   -0.00175
N3    3    0.248292    0.306498    0.040921    11.00000    0.05587    0.03860 =
         0.03178   -0.00299    0.00537   -0.00319
AFIX  43
H3    2    0.238964    0.276563   -0.037858    11.00000   -1.20000
AFIX   0
O2    4    0.462631    0.756430    0.093173    11.00000    0.08378    0.04361 =
         0.06636    0.00917    0.00325   -0.01136
C6    1    0.085787    0.076810    0.182336    11.00000    0.04899    0.04705 =
         0.03877   -0.00673    0.00439   -0.00526
C5    1    0.190692    0.130541    0.122306    11.00000    0.04896    0.03935 =
         0.03129   -0.00020    0.00189   -0.00294
C10   1    0.279538    0.069722    0.050836    11.00000    0.05799    0.04584 =
         0.03818    0.00184    0.01004    0.00119
AFIX  43
H10   2    0.350807    0.103205    0.009581    11.00000   -1.20000
AFIX   0
C1    1    0.374945    0.586600    0.103915    11.00000    0.04633    0.04000 =
         0.04027    0.00154    0.00603   -0.00032
C3    1    0.290692    0.412873    0.048894    11.00000    0.04526    0.03997 =
         0.03369    0.00092    0.00611    0.00019
C4    1    0.220601    0.246750    0.150368    11.00000    0.04468    0.04046 =
         0.03495   -0.00204    0.00287   -0.00076
O1    4    0.440214    0.686845    0.291291    11.00000    0.10540    0.05972 =
         0.04662   -0.00928    0.00603   -0.01834
C8    1    0.159294   -0.092040    0.101785    11.00000    0.08303    0.03752 =
         0.05150    0.00418    0.00193   -0.00248
AFIX  43
H8    2    0.149840   -0.166410    0.095002    11.00000   -1.20000
AFIX   0
N4    3   -0.015020    0.138818    0.253063    11.00000    0.05036    0.07252 =
         0.07382   -0.02844    0.01568   -0.01564
C2    1    0.349162    0.568873   -0.030689    11.00000    0.05388    0.04129 =
         0.04264    0.00811    0.00742   -0.00089
AFIX  43
H2    2    0.362447    0.621159   -0.095711    11.00000   -1.20000
AFIX   0
C9    1    0.262744   -0.040737    0.040514    11.00000    0.07422    0.04110 =
         0.04644    0.00089    0.01069    0.01180
AFIX  43
H9    2    0.322390   -0.080726   -0.008618    11.00000   -1.20000
AFIX   0
O5    4   -0.042937    0.106102    0.365038    11.00000    0.09547    0.13022 =
         0.08567   -0.02196    0.05394   -0.02906
C7    1    0.069098   -0.033014    0.173642    11.00000    0.06742    0.05079 =
         0.04575    0.00173    0.00719   -0.01621
AFIX  43
H7    2   -0.001545   -0.066965    0.215320    11.00000   -1.20000
AFIX   0
O4    4   -0.064729    0.218471    0.195749    11.00000    0.08020    0.07862 =
         0.11269   -0.03257    0.00786    0.02197
HKLF 4
REM  import in P 21/c
REM R1 =  0.0459 for   1867 Fo > 4sig(Fo)  and  0.0624 for all   2424 data
REM    181 parameters refined using      0 restraints
END
WGHT      0.0802      0.2499
REM Highest difference peak  0.514,  deepest hole -0.269,  1-sigma level  0.056
Q1    1  -0.1018  0.1267  0.2977  11.00000  0.05    0.26
Q2    1  -0.1304 -0.0235  0.1540  11.00000  0.05    0.20
Q3    1   0.3303  0.5729  0.1895  11.00000  0.05    0.19
Q4    1   0.2652  0.6413  0.0352  11.00000  0.05    0.19
Q5    1   0.2020 -0.1883  0.1271  11.00000  0.05    0.19
;
