# Supplementary material for: Crystal structure of 2-nitro-N-(5-nitro-1,3-thia­zol-2-yl)benzamide
Source: Acta Crystallogr Sect E Struct Rep Online. 2014 Nov 12;70(Pt 12):o1252. doi: 10.1107/S1600536814024374 (PMC4257378; doi:10.1107/S1600536814024374)
Supplement: Supplementary file 2 [file e-70-o1252-Isup2.hkl]

# 
# h,k,l, Fc-squared, Fo-squared, sigma(Fo-squared) and status flag 
# 
data_I
_shelx_title ' import in P 21/c' 
_shelx_refln_list_code          4 
_shelx_F_calc_maximum      115.61 
_exptl_crystal_F_000       600.00 
_reflns_d_resolution_high  0.8001 
 
loop_ 
 _symmetry_equiv_pos_as_xyz 
 'x, y, z' 
 '-x, y+1/2, -z+1/2' 
 '-x, -y, -z' 
 'x, -y-1/2, z-1/2' 
 
_cell_length_a     9.6949 
_cell_length_b    12.4192 
_cell_length_c     9.8763 
_cell_angle_alpha  90.000 
_cell_angle_beta   94.948 
_cell_angle_gamma  90.000 
 
_shelx_F_squared_multiplier     1.000 
 
loop_ 
 _refln_index_h 
 _refln_index_k 
 _refln_index_l 
 _refln_F_squared_calc 
 _refln_F_squared_meas 
 _refln_F_squared_sigma 
 _refln_observed_status 
   2   0   0     2838.34     2775.92     40.58 o 
   3   0   0     6674.60     6456.86    103.64 o 
   4   0   0     1347.79     1307.69     21.17 o 
   5   0   0       33.49       30.87      1.76 o 
   6   0   0       16.91       19.85      1.76 o 
   7   0   0      223.77      231.11      6.17 o 
   8   0   0      212.78      227.14      6.62 o 
   9   0   0       99.26       97.47      3.97 o 
  10   0   0       44.02       37.05      5.29 o 
  11   0   0       12.26        7.06      6.17 o 
  12   0   0        6.94       -6.62      6.62 o 
   2   1   0     1160.08     1140.08     13.88 o 
   4   1   0        6.36        4.01      0.88 o 
   5   1   0      249.38      227.61      3.43 o 
   6   1   0       95.59       97.45      2.65 o 
   7   1   0      401.15      405.96     10.59 o 
   8   1   0      108.25      102.50      3.39 o 
   9   1   0       25.63       28.76      2.44 o 
  10   1   0        3.94        3.70      1.87 o 
  11   1   0        6.09        3.47      2.01 o 
  12   1   0        4.98       12.43      5.73 o 
   0   2   0      634.11      530.60     23.38 o 
   1   2   0       27.10       25.36      0.62 o 
   2   2   0     3523.41     3446.68     37.15 o 
   3   2   0    13364.86    13336.08    188.07 o 
   4   2   0     3000.86     3119.83     34.98 o 
   5   2   0     2316.96     2653.16     28.91 o 
   6   2   0     1707.16     1768.57     20.84 o 
   7   2   0        1.86       -0.22      1.13 o 
   8   2   0       11.89       13.34      1.79 o 
   9   2   0       14.23        8.57      2.43 o 
  10   2   0        0.08       -2.38      2.43 o 
  11   2   0       17.16       12.75      2.94 o 
   1   3   0      158.90      135.38      4.41 o 
   2   3   0     1154.79     1151.52     12.72 o 
   3   3   0     1000.06      956.10     10.91 o 
   4   3   0      451.85      453.98      6.21 o 
   5   3   0       40.45       42.60      1.69 o 
   6   3   0     1682.16     1932.21     27.79 o 
   7   3   0      295.47      311.75      7.06 o 
   8   3   0        0.19       -1.18      1.38 o 
   9   3   0      239.66      237.09      6.20 o 
  10   3   0       24.93       18.60      3.75 o 
  11   3   0        0.47        1.96      3.07 o 
   0   4   0     1970.95     1928.68     26.35 o 
   1   4   0     2556.71     2504.41     29.56 o 
   2   4   0     1134.34     1076.15     20.73 o 
   3   4   0       50.78       51.43      1.38 o 
   4   4   0      114.25      139.07      2.53 o 
   5   4   0      639.08      670.10      8.69 o 
   6   4   0       26.60       26.38      1.69 o 
   7   4   0      310.74      324.95      5.71 o 
   8   4   0       37.17       35.39      2.20 o 
   9   4   0      151.40      149.40      4.47 o 
  10   4   0       58.45       54.32      5.29 o 
  11   4   0       50.75       44.63      4.97 o 
   1   5   0     1067.73     1064.85     12.49 o 
   2   5   0      561.00      561.48      7.45 o 
   3   5   0      322.83      356.06      5.29 o 
   4   5   0      394.67      445.64      5.71 o 
   5   5   0       13.73       10.35      0.79 o 
   6   5   0       24.77       27.09      1.69 o 
   7   5   0       14.61       10.01      1.47 o 
   8   5   0        5.73        5.85      2.87 o 
   9   5   0       16.25        9.85      2.20 o 
  10   5   0      110.42      109.36      4.97 o 
  11   5   0        1.05        5.20      3.58 o 
   0   6   0     1206.80     1495.93     22.67 o 
   1   6   0      316.39      269.28      3.67 o 
   2   6   0       39.45       34.00      2.87 o 
   3   6   0       82.52       62.44      2.65 o 
   4   6   0       43.94       29.23      1.13 o 
   5   6   0        8.70        8.38      1.06 o 
   6   6   0       42.10       34.40      1.79 o 
   7   6   0       40.40       33.27      2.01 o 
   8   6   0       49.25       43.42      3.31 o 
   9   6   0       78.76       87.54      3.59 o 
  10   6   0       10.54       10.92      3.07 o 
  11   6   0       14.75       18.00      5.27 o 
   1   7   0      220.29      217.65      3.06 o 
   2   7   0      433.14      485.28     10.59 o 
   3   7   0        2.36        4.02      1.38 o 
   4   7   0      637.75      691.48      8.55 o 
   5   7   0      644.82      706.70      8.65 o 
   6   7   0        2.88        1.91      1.10 o 
   7   7   0      164.81      160.55      3.91 o 
   8   7   0       28.29       29.39      3.31 o 
   9   7   0       85.68       84.44      4.51 o 
  10   7   0        1.52        1.21      3.07 o 
   0   8   0      175.52      196.42      6.17 o 
   1   8   0      166.28      175.52      6.84 o 
   2   8   0       69.75       74.76      2.81 o 
   3   8   0        4.39        5.44      1.79 o 
   4   8   0       28.79       25.42      2.44 o 
   5   8   0       42.73       42.96      1.18 o 
   6   8   0      469.93      532.78      7.94 o 
   7   8   0       64.81       56.81      2.27 o 
   8   8   0       14.90       10.85      1.87 o 
   9   8   0       14.22       14.51      3.18 o 
  10   8   0        4.96       -0.51      4.65 o 
   1   9   0      425.28      458.00      6.01 o 
   2   9   0      855.49      962.05     14.96 o 
   3   9   0      150.06      146.05      4.33 o 
   4   9   0       26.70       29.08      2.32 o 
   5   9   0     1076.69     1266.80     23.15 o 
   6   9   0       91.02       88.06      4.25 o 
   7   9   0      136.62      146.68      6.62 o 
   8   9   0       80.53       83.22      5.14 o 
   9   9   0        2.82       -0.44      7.28 o 
   0  10   0       50.66       50.30      3.09 o 
   1  10   0        0.92        2.85      1.54 o 
   2  10   0       24.88       22.21      2.43 o 
   3  10   0        4.27        2.09      1.98 o 
   4  10   0       58.90       58.22      3.26 o 
   5  10   0        5.33        8.20      2.20 o 
   6  10   0       11.12        8.44      4.19 o 
   7  10   0        6.92       -0.97      3.67 o 
   8  10   0        1.49        2.16      8.60 o 
   9  10   0        3.23       -1.70      5.14 o 
   1  11   0      298.61      345.43      5.60 o 
   2  11   0      547.04      570.55     11.35 o 
   3  11   0       19.08       14.36      2.49 o 
   4  11   0       15.44       11.36      2.87 o 
   5  11   0      226.04      240.48     11.03 o 
   6  11   0        4.30       -0.08      3.06 o 
   7  11   0       93.77       90.43      6.55 o 
   8  11   0       69.52       74.67      7.78 o 
   0  12   0        2.02       -0.20      1.27 o 
   1  12   0       73.46       85.12      3.59 o 
   2  12   0       47.46       38.52      3.07 o 
   3  12   0        9.21        6.84      3.31 o 
   4  12   0       16.73       15.85      2.95 o 
   5  12   0        5.05        3.44      2.95 o 
   6  12   0        2.83        0.38      3.75 o 
   7  12   0        4.64        8.24      3.81 o 
   1  13   0       23.21       24.73      2.37 o 
   2  13   0      113.26      108.48      4.97 o 
   3  13   0       13.26        8.62      2.32 o 
   4  13   0      315.50      357.75     11.54 o 
   5  13   0       68.30       54.04      4.65 o 
   6  13   0        0.56        2.87      3.74 o 
   0  14   0       52.46       53.93      2.91 o 
   1  14   0       74.72       73.05      5.07 o 
   2  14   0        1.72       -2.50      5.29 o 
   3  14   0        0.33        1.89      3.75 o 
   4  14   0        1.03       -2.95      2.95 o 
   5  14   0        2.14       -1.73      4.02 o 
   1  15   0       51.08       41.46      6.62 o 
   2  15   0       74.95       64.83      8.38 o 
   3  15   0        1.05        0.33      3.58 o 
 -12   1   1        0.00       -1.76      6.62 o 
 -11   1   1       28.78       29.80      3.11 o 
 -10   1   1       93.63       93.12      4.07 o 
  -9   1   1      216.10      233.32      6.17 o 
  -8   1   1       52.33       55.15      3.97 o 
  -7   1   1      113.20      122.06      4.41 o 
  -6   1   1      765.85      851.07     10.59 o 
  -5   1   1      206.73      218.78      3.74 o 
  -4   1   1        2.17        0.62      0.88 o 
  -3   1   1     6654.53     6684.76     76.08 o 
  -2   1   1     6398.04     6176.45     62.06 o 
  -1   1   1      706.48      638.56      9.92 o 
   1   1   1     5510.68     5173.23     55.07 o 
   2   1   1     5665.11     5370.00     49.67 o 
   3   1   1     2315.51     2382.95     21.21 o 
   4   1   1      745.17      720.10      9.70 o 
   5   1   1       56.63       52.42      1.38 o 
   6   1   1       25.16       26.09      1.38 o 
   7   1   1      324.01      335.96      5.59 o 
   8   1   1       51.58       46.38      2.44 o 
   9   1   1        9.69        7.23      2.01 o 
  10   1   1      130.40      149.75      7.50 o 
  11   1   1        0.19       -3.31      3.43 o 
 -12   2   1       13.42       12.22      5.95 o 
 -11   2   1        6.36        7.89      2.76 o 
 -10   2   1       40.18       31.25      3.00 o 
  -9   2   1        2.28        1.28      1.98 o 
  -8   2   1        1.40        2.04      1.53 o 
  -7   2   1       22.31       23.01      1.69 o 
  -6   2   1     1040.57     1141.15     18.52 o 
  -5   2   1      496.62      519.61      6.66 o 
  -4   2   1      110.68       91.16      2.01 o 
  -3   2   1      589.09      555.04      6.78 o 
  -2   2   1     7774.99     7212.44     92.90 o 
  -1   2   1      993.14      938.18      9.65 o 
   0   2   1     4941.73     4756.30     45.51 o 
   1   2   1      184.11      181.58      2.01 o 
   2   2   1     3443.07     3315.71     30.35 o 
   3   2   1     2095.89     2125.62     20.53 o 
   4   2   1       41.00       28.11      1.06 o 
   5   2   1       45.70       40.15      1.56 o 
   6   2   1      107.21      119.53      3.12 o 
   7   2   1       63.14       59.19      2.32 o 
   8   2   1       75.78       64.68      2.76 o 
   9   2   1        2.18        2.87      1.79 o 
  10   2   1        9.48       11.18      2.53 o 
  11   2   1       23.29       18.96      3.74 o 
 -11   3   1        7.60        7.04      3.50 o 
 -10   3   1       18.22       16.37      4.41 o 
  -9   3   1       41.35       39.57      2.60 o 
  -8   3   1      433.21      466.36      8.05 o 
  -7   3   1       28.45       26.29      2.65 o 
  -6   3   1      641.26      722.45     12.13 o 
  -5   3   1     4075.78     4315.21     48.38 o 
  -4   3   1       66.95       74.56      2.21 o 
  -3   3   1      887.39      901.81     10.73 o 
  -2   3   1      850.04      813.54      9.04 o 
  -1   3   1      674.13      699.72      7.80 o 
   0   3   1        2.20        4.77      0.39 o 
   1   3   1        0.14        0.88      0.44 o 
   2   3   1      557.53      542.93      5.59 o 
   3   3   1     1431.17     1422.33     14.75 o 
   4   3   1     1247.23     1242.11     12.40 o 
   5   3   1     2857.21     3100.46     33.52 o 
   6   3   1      546.33      561.46      8.22 o 
   7   3   1      189.71      211.87      4.45 o 
   8   3   1       10.80        8.65      1.69 o 
   9   3   1        4.18        4.21      2.01 o 
  10   3   1        2.37        1.51      2.12 o 
  11   3   1        4.25        7.64      6.40 o 
 -11   4   1        3.51        0.13      3.58 o 
 -10   4   1       70.31       71.59      3.91 o 
  -9   4   1      173.40      188.79      5.21 o 
  -8   4   1      278.05      276.31      5.71 o 
  -7   4   1       21.13       17.68      3.53 o 
  -6   4   1      420.19      465.64     12.79 o 
  -5   4   1       20.72       24.79      1.38 o 
  -4   4   1      245.12      235.58      3.50 o 
  -3   4   1      587.07      630.07      7.72 o 
  -2   4   1     1029.91     1037.39     11.54 o 
  -1   4   1      506.63      461.33      5.61 o 
   0   4   1     2425.41     2293.83     22.98 o 
   1   4   1      715.98      683.01      8.88 o 
   2   4   1     1566.83     1631.42     16.56 o 
   3   4   1        5.26        1.90      0.66 o 
   4   4   1      285.59      290.46      4.02 o 
   5   4   1       49.98       39.03      1.56 o 
   6   4   1       25.78       23.20      1.69 o 
   7   4   1      176.11      180.24      4.33 o 
   8   4   1       29.57       24.59      2.01 o 
   9   4   1       11.48        5.80      2.65 o 
  10   4   1        7.17        9.26      2.49 o 
  11   4   1        0.00       -1.60      5.95 o 
 -11   5   1       70.99       69.47      6.03 o 
 -10   5   1       21.14       17.76      2.76 o 
  -9   5   1        0.43        0.78      1.87 o 
  -8   5   1      233.01      233.20      5.06 o 
  -7   5   1       89.44      100.93      3.18 o 
  -6   5   1        0.01       -0.88      1.25 o 
  -5   5   1        8.86        6.02      1.06 o 
  -4   5   1       24.75       21.06      1.06 o 
  -3   5   1       35.11       46.10      1.25 o 
  -2   5   1     2009.57     2063.20     20.27 o 
  -1   5   1     3212.99     3444.61     32.74 o 
   0   5   1       98.31       99.98      1.79 o 
   1   5   1     3521.00     3631.58     43.03 o 
   2   5   1      397.56      427.15      6.40 o 
   3   5   1      590.84      629.39      6.75 o 
   4   5   1      175.44      204.20      3.26 o 
   5   5   1        4.86        2.35      0.88 o 
   6   5   1        1.52        0.44      0.94 o 
   7   5   1        5.26        3.53      1.56 o 
   8   5   1      123.23      128.25      4.85 o 
   9   5   1       58.12       50.43      5.73 o 
  10   5   1       36.55       32.22      3.58 o 
  11   5   1       32.57       36.66      4.07 o 
 -11   6   1        2.69        3.38      4.13 o 
 -10   6   1        4.05        4.31      3.26 o 
  -9   6   1       57.39       57.20      3.26 o 
  -8   6   1       20.79       14.72      3.31 o 
  -7   6   1      275.65      303.21      5.71 o 
  -6   6   1      250.51      266.06      5.51 o 
  -5   6   1        8.79        9.11      1.06 o 
  -4   6   1       15.27       14.34      1.76 o 
  -3   6   1      860.85      879.18     10.05 o 
  -2   6   1      471.24      485.22      9.48 o 
  -1   6   1      490.98      542.08      6.08 o 
   0   6   1     1581.48     1754.54     17.37 o 
   1   6   1     2553.52     2972.32     35.55 o 
   2   6   1      591.75      593.54      8.09 o 
   3   6   1      146.22      113.81      2.95 o 
   4   6   1      406.27      403.63     12.57 o 
   5   6   1      334.58      337.04      4.94 o 
   6   6   1      354.92      379.99      4.69 o 
   7   6   1      121.63      120.35      3.18 o 
   8   6   1        2.04        2.47      1.47 o 
   9   6   1       52.51       49.83      5.29 o 
  10   6   1       11.29       13.51      3.26 o 
  11   6   1        0.61       -1.23      3.67 o 
 -10   7   1        7.61        7.66      2.85 o 
  -9   7   1        8.01        6.69      3.31 o 
  -8   7   1       50.62       48.70      2.67 o 
  -7   7   1       98.01       91.86      3.18 o 
  -6   7   1      140.10      150.52      3.31 o 
  -5   7   1      549.20      603.27      8.37 o 
  -4   7   1      376.03      396.48      5.83 o 
  -3   7   1        4.21        3.40      0.88 o 
  -2   7   1        6.36        1.54      0.62 o 
  -1   7   1        4.50        7.81      0.73 o 
   0   7   1        0.01        0.88      0.39 o 
   1   7   1      144.10      163.85      3.58 o 
   2   7   1      228.20      207.19      3.89 o 
   3   7   1      115.27      117.49      6.17 o 
   4   7   1      271.07      270.44      5.83 o 
   5   7   1       18.60       15.65      1.98 o 
   6   7   1       22.03       24.71      1.54 o 
   7   7   1        9.62        5.37      1.54 o 
   8   7   1        0.04        0.79      1.47 o 
   9   7   1        0.80        0.00      2.43 o 
  10   7   1        6.70        9.13      3.50 o 
 -10   8   1       18.47       21.37      6.40 o 
  -9   8   1        0.21        2.21      4.41 o 
  -8   8   1        0.05        0.47      2.01 o 
  -7   8   1      204.29      220.79      8.38 o 
  -6   8   1        1.59        0.72      1.54 o 
  -5   8   1       80.36       78.51      2.20 o 
  -4   8   1     1462.08     1639.65     20.47 o 
  -3   8   1      830.10      881.02     10.48 o 
  -2   8   1      561.84      596.59      7.78 o 
  -1   8   1      166.17      167.75      5.07 o 
   0   8   1      363.00      386.70      4.73 o 
   1   8   1      192.79      208.27      4.55 o 
   2   8   1       49.80       41.80      2.32 o 
   3   8   1      859.13      985.26     15.38 o 
   4   8   1       17.14       12.69      2.21 o 
   5   8   1      250.42      269.32     11.25 o 
   6   8   1       68.52       71.54      5.51 o 
   7   8   1      213.67      226.86     10.36 o 
   8   8   1       55.57       52.94      5.07 o 
   9   8   1        8.30       13.92      5.29 o 
  10   8   1       14.17       12.88      5.59 o 
  -9   9   1        9.29        7.52      3.53 o 
  -8   9   1        1.09       -2.37      3.75 o 
  -7   9   1        0.99       -0.44      1.47 o 
  -6   9   1        1.11        1.01      1.06 o 
  -5   9   1       26.31       23.25      1.32 o 
  -4   9   1      551.59      605.75     21.83 o 
  -3   9   1        2.30        0.11      1.79 o 
  -2   9   1        0.96        0.71      0.73 o 
  -1   9   1      291.55      303.53      4.23 o 
   0   9   1        0.92        1.03      0.79 o 
   1   9   1      100.80       93.50      5.95 o 
   2   9   1       68.85       68.60      2.81 o 
   3   9   1       92.70       84.04      3.26 o 
   4   9   1      121.36      119.63      4.02 o 
   5   9   1       33.84       33.58      2.85 o 
   6   9   1       58.67       62.31      3.40 o 
   7   9   1       17.81       13.29      7.28 o 
   8   9   1       38.40       43.66      6.17 o 
   9   9   1        2.73       -2.26      5.27 o 
  -9  10   1       31.42       24.60     11.25 o 
  -8  10   1        0.15       -0.44      8.16 o 
  -7  10   1       55.83       59.19      3.34 o 
  -6  10   1        2.70       -2.32      2.32 o 
  -5  10   1       17.96       18.09      5.29 o 
  -4  10   1      557.30      605.74     13.05 o 
  -3  10   1       12.73       12.79      2.18 o 
  -2  10   1      196.53      190.63      7.50 o 
  -1  10   1     1096.72     1248.87     14.27 o 
   0  10   1      745.88      810.84     10.38 o 
   1  10   1       63.95       74.99      3.07 o 
   2  10   1      378.38      464.28      9.97 o 
   3  10   1      345.73      363.05      8.60 o 
   4  10   1       13.80       11.87      2.32 o 
   5  10   1       59.91       55.37      5.07 o 
   6  10   1        5.35        4.32      2.20 o 
   7  10   1       29.72       23.50      3.91 o 
   8  10   1       23.87       19.57      4.83 o 
   9  10   1       45.85       45.17      7.47 o 
  -8  11   1        1.09       -4.83      5.44 o 
  -7  11   1        0.05        2.19      3.80 o 
  -6  11   1      111.37      108.83     10.81 o 
  -5  11   1       29.46       33.91      5.07 o 
  -4  11   1        0.19       -0.44      1.87 o 
  -3  11   1       39.83       38.27      2.95 o 
  -2  11   1      270.14      277.04      5.95 o 
  -1  11   1        2.11       -0.44      0.82 o 
   0  11   1      216.79      212.11      8.38 o 
   1  11   1       87.85       76.58      3.50 o 
   2  11   1       38.12       40.37      3.53 o 
   3  11   1        1.19        3.60      2.01 o 
   4  11   1      154.01      151.33      5.59 o 
   5  11   1        0.40       -0.44      2.18 o 
   6  11   1        3.24        1.21      3.31 o 
   7  11   1        1.23        5.29      5.95 o 
   8  11   1        0.68        4.56      5.51 o 
  -7  12   1       56.40       51.70      5.71 o 
  -6  12   1      121.79      133.13      9.04 o 
  -5  12   1        3.97        4.53      2.85 o 
  -4  12   1      146.36      155.46      5.76 o 
  -3  12   1      475.22      566.47     12.00 o 
  -2  12   1       16.58       14.86      2.87 o 
  -1  12   1       90.20       76.66      2.10 o 
   0  12   1      141.44      129.48      2.65 o 
   1  12   1      489.29      525.46     14.77 o 
   2  12   1      131.07      121.86      4.83 o 
   3  12   1       23.59       24.46      3.12 o 
   4  12   1       10.00        4.62      2.32 o 
   5  12   1       74.37       82.52      4.87 o 
   6  12   1       68.88       67.65      5.59 o 
   7  12   1       23.79       21.93      5.40 o 
  -6  13   1       16.48       15.79      4.19 o 
  -5  13   1        3.86       -2.17      3.70 o 
  -4  13   1        0.09       -1.13      4.19 o 
  -3  13   1        8.10        9.82      2.32 o 
  -2  13   1       23.47       28.52      3.75 o 
  -1  13   1       15.41       14.25      2.21 o 
   0  13   1       15.30       14.49      0.88 o 
   1  13   1        7.62        8.77      2.20 o 
   2  13   1       15.56       19.34      3.18 o 
   3  13   1       40.40       37.33      6.17 o 
   4  13   1       42.41       38.41      5.73 o 
   5  13   1        0.54        2.90      5.95 o 
   6  13   1        0.06        8.67      5.29 o 
  -5  14   1        3.75       -2.65      4.68 o 
  -4  14   1       20.43       18.67      4.20 o 
  -3  14   1       10.10        9.13      3.70 o 
  -2  14   1        2.80        0.69      7.06 o 
  -1  14   1       84.19       84.94      6.17 o 
   0  14   1      125.57      147.23      6.03 o 
   1  14   1        0.73        2.16      2.76 o 
   2  14   1       13.08       13.79      2.85 o 
   3  14   1       26.84       25.84      3.39 o 
   4  14   1        3.05        2.78      3.91 o 
   5  14   1       21.20        7.94      6.62 o 
  -3  15   1        6.03       -2.21      6.62 o 
  -2  15   1       29.59       24.70      6.17 o 
  -1  15   1        2.56        0.44      5.29 o 
   0  15   1        0.58       -4.41      4.41 o 
   1  15   1        7.47        5.73      5.29 o 
   2  15   1        5.97       -2.16      4.33 o 
 -12   0   2       13.44       17.64     10.59 o 
 -11   0   2        4.25        4.41      5.29 o 
 -10   0   2        0.02        3.53      1.76 o 
  -9   0   2      297.17      351.95      8.38 o 
  -8   0   2       58.93       49.84      3.53 o 
  -7   0   2      944.58     1038.65     20.29 o 
  -6   0   2       40.96       38.37      2.65 o 
  -5   0   2      156.50      161.42      4.41 o 
  -4   0   2      131.03      123.05      3.53 o 
  -3   0   2      200.95      232.87      4.85 o 
  -2   0   2     8301.83     7925.09    102.76 o 
  -1   0   2     5553.98     5024.79     60.86 o 
   0   0   2     2534.70     2587.59     29.55 o 
   2   0   2     8914.06     9082.82    117.76 o 
   3   0   2      442.39      395.17      6.17 o 
   4   0   2      491.29      496.61      7.06 o 
   5   0   2     1179.38     1275.94     16.32 o 
   6   0   2      120.64      133.19      3.53 o 
   7   0   2      146.26      152.60      4.41 o 
   8   0   2      310.28      342.25      8.38 o 
   9   0   2      295.71      341.81      8.38 o 
  10   0   2       11.65        4.85      3.53 o 
  11   0   2       32.84       32.20      6.17 o 
 -12   1   2        2.00       13.03      6.08 o 
 -11   1   2        0.03        0.26      2.53 o 
 -10   1   2       14.10       12.08      2.65 o 
  -9   1   2       12.74       12.10      1.47 o 
  -8   1   2      261.24      281.48      6.62 o 
  -7   1   2      195.04      196.74      4.05 o 
  -6   1   2       19.52       18.63      1.76 o 
  -5   1   2      942.65      912.10     10.73 o 
  -4   1   2       78.74       61.73      1.69 o 
  -3   1   2      472.97      489.43      7.06 o 
  -2   1   2     2280.78     2126.97     19.02 o 
  -1   1   2      639.76      610.68      5.95 o 
   0   1   2        2.20        2.61      0.66 o 
   1   1   2     1200.43     1115.88      9.97 o 
   2   1   2     3192.46     3123.83     26.60 o 
   3   1   2      998.93      982.18     12.57 o 
   4   1   2      420.91      472.24      4.96 o 
   5   1   2      554.42      576.82      6.21 o 
   6   1   2      184.06      200.69      3.12 o 
   7   1   2       91.91       90.22      2.32 o 
   8   1   2      136.97      121.29      3.43 o 
   9   1   2        0.10        0.22      1.56 o 
  10   1   2        4.12        1.64      3.75 o 
  11   1   2        0.15        0.92      3.39 o 
 -11   2   2       12.35        5.80      3.18 o 
 -10   2   2        0.98        0.88      2.20 o 
  -9   2   2       50.89       46.80      4.41 o 
  -8   2   2        0.62       -0.59      0.88 o 
  -7   2   2      226.88      247.50      8.60 o 
  -6   2   2       65.57       63.44      2.12 o 
  -5   2   2        5.19        2.87      0.94 o 
  -4   2   2     5676.79     6253.02     64.68 o 
  -3   2   2      236.70      263.99      3.43 o 
  -2   2   2       44.13       53.81      1.25 o 
  -1   2   2      548.42      510.56      8.16 o 
   0   2   2     2225.06     2251.37     20.87 o 
   1   2   2      495.06      507.59      5.27 o 
   2   2   2      998.36     1076.07      9.43 o 
   3   2   2      967.81     1015.52     10.10 o 
   4   2   2      488.47      498.62      5.61 o 
   5   2   2      587.34      608.24      7.01 o 
   6   2   2      813.11      847.11     11.91 o 
   7   2   2       88.35       87.00      3.09 o 
   8   2   2        0.32        1.23      1.38 o 
   9   2   2       42.80       38.99      2.65 o 
  10   2   2       67.02       57.27      3.39 o 
  11   2   2       14.79       10.91      4.20 o 
 -11   3   2       15.90       20.39      4.41 o 
 -10   3   2        5.98        5.73      2.20 o 
  -9   3   2       97.92       95.94      6.62 o 
  -8   3   2      220.41      202.37      5.08 o 
  -7   3   2        8.61        7.29      1.13 o 
  -6   3   2      294.41      308.29      5.61 o 
  -5   3   2     1370.03     1508.23     18.06 o 
  -4   3   2       98.71       92.22      2.01 o 
  -3   3   2      692.31      718.65     10.59 o 
  -2   3   2      305.57      283.39      3.58 o 
  -1   3   2     2413.97     2395.43     23.23 o 
   0   3   2      284.76      260.19      3.26 o 
   1   3   2     3472.79     3312.38     31.18 o 
   2   3   2       58.19       58.66      1.25 o 
   3   3   2     2014.13     2178.43     21.30 o 
   4   3   2      120.14      107.02      1.69 o 
   5   3   2        0.32        1.06      0.73 o 
   6   3   2        5.53        5.16      0.73 o 
   7   3   2       23.68       19.31      1.56 o 
   8   3   2        6.05        3.53      1.76 o 
   9   3   2        0.62        2.61      1.69 o 
  10   3   2        3.40        1.53      3.53 o 
  11   3   2      133.39      142.87      7.50 o 
 -11   4   2        0.05       -3.18      3.18 o 
 -10   4   2      119.24      116.80      5.14 o 
  -9   4   2        1.65       -0.85      1.87 o 
  -8   4   2       89.68       81.27      3.50 o 
  -7   4   2      330.44      376.76      7.26 o 
  -6   4   2      193.92      194.49      6.40 o 
  -5   4   2       11.99       15.28      1.06 o 
  -4   4   2      245.77      254.11      4.02 o 
  -3   4   2      453.99      439.19      7.72 o 
  -2   4   2        0.87        1.76      0.88 o 
  -1   4   2        4.46        0.44      0.62 o 
   0   4   2      991.63     1025.17     15.00 o 
   1   4   2      336.39      366.71      4.20 o 
   2   4   2     4397.86     4669.73     41.93 o 
   3   4   2       91.62       91.30      1.79 o 
   4   4   2      629.28      634.54      6.99 o 
   5   4   2       13.32        8.23      0.73 o 
   6   4   2        0.24        0.44      0.94 o 
   7   4   2      212.42      218.06      6.62 o 
   8   4   2      391.17      471.28     12.79 o 
   9   4   2       85.12       82.14      3.39 o 
  10   4   2        2.95        0.66      2.18 o 
  11   4   2       40.27       45.64      4.55 o 
 -11   5   2       44.87       38.24      4.94 o 
 -10   5   2       18.08       16.27      5.51 o 
  -9   5   2      219.40      223.20      7.06 o 
  -8   5   2      196.34      189.56      5.29 o 
  -7   5   2        2.61        2.73      1.76 o 
  -6   5   2       55.81       54.06      2.43 o 
  -5   5   2       23.46       24.61      1.38 o 
  -4   5   2      295.38      307.93      8.82 o 
  -3   5   2      878.52      962.04     10.73 o 
  -2   5   2     1047.08     1037.43     11.18 o 
  -1   5   2     1911.08     2047.38     20.97 o 
   0   5   2       17.07       28.95      1.06 o 
   1   5   2      457.72      463.30      5.14 o 
   2   5   2      134.01      139.02      2.12 o 
   3   5   2      195.62      181.64      2.76 o 
   4   5   2       13.48        4.85      1.10 o 
   5   5   2        2.55        2.94      1.76 o 
   6   5   2      101.73      105.84      3.53 o 
   7   5   2       89.13       80.41      2.64 o 
   8   5   2      143.95      165.41      5.51 o 
   9   5   2        2.78        0.22      1.98 o 
  10   5   2       52.33       46.42      3.67 o 
  11   5   2        0.79        0.72      3.70 o 
 -11   6   2       64.21       58.92      7.50 o 
 -10   6   2       73.69       73.49      4.99 o 
  -9   6   2       19.46       22.93      2.85 o 
  -8   6   2        4.90       -1.63      2.01 o 
  -7   6   2        4.62        3.29      2.65 o 
  -6   6   2      143.39      145.37      3.53 o 
  -5   6   2       25.22       23.31      2.43 o 
  -4   6   2      303.28      325.80      4.83 o 
  -3   6   2      614.25      700.10     12.79 o 
  -2   6   2      125.50      105.72      3.97 o 
  -1   6   2      332.91      322.26      4.51 o 
   0   6   2     2093.43     2216.57     22.84 o 
   1   6   2     2737.23     3182.31     33.27 o 
   2   6   2       28.53       27.06      1.10 o 
   3   6   2      376.66      410.43      6.17 o 
   4   6   2        0.00        0.44      0.79 o 
   5   6   2      222.25      238.99      5.95 o 
   6   6   2      378.31      433.95     13.23 o 
   7   6   2       50.79       43.77      2.20 o 
   8   6   2       32.36       32.60      3.75 o 
   9   6   2        2.88        1.51      2.12 o 
  10   6   2        6.85        6.80      3.26 o 
 -10   7   2       25.03       18.52      3.91 o 
  -9   7   2       21.05       14.79      3.31 o 
  -8   7   2       11.16        9.25      4.19 o 
  -7   7   2        2.76        0.16      1.69 o 
  -6   7   2      409.78      430.50      7.50 o 
  -5   7   2      509.30      583.99      8.22 o 
  -4   7   2      165.75      166.08      3.12 o 
  -3   7   2       39.04       29.41      1.54 o 
  -2   7   2       27.64       29.76      1.38 o 
  -1   7   2      185.62      200.00      3.07 o 
   0   7   2       85.55       62.55      1.69 o 
   1   7   2      282.52      268.00      3.67 o 
   2   7   2      554.67      578.19      9.29 o 
   3   7   2      229.10      227.34      6.62 o 
   4   7   2      786.36      884.59     10.85 o 
   5   7   2      373.30      412.86      5.83 o 
   6   7   2       97.72       97.31      2.10 o 
   7   7   2       58.05       53.22      2.43 o 
   8   7   2       83.50       88.92      3.94 o 
   9   7   2        0.02        1.01      3.75 o 
  10   7   2       46.01       55.57      5.61 o 
 -10   8   2       24.39       23.44      4.65 o 
  -9   8   2        0.20       -1.61      2.64 o 
  -8   8   2      214.28      224.47      7.01 o 
  -7   8   2      187.52      188.17      7.72 o 
  -6   8   2        9.08        7.97      2.43 o 
  -5   8   2        1.35        1.98      1.25 o 
  -4   8   2      240.47      264.27      4.51 o 
  -3   8   2      657.41      681.24      8.26 o 
  -2   8   2      660.80      732.47      8.82 o 
  -1   8   2        0.16        2.29      1.10 o 
   0   8   2      210.68      244.85      3.59 o 
   1   8   2      149.17      145.65      3.70 o 
   2   8   2      660.94      743.25     11.69 o 
   3   8   2      538.45      589.84      8.98 o 
   4   8   2        0.01       -0.44      2.43 o 
   5   8   2       33.48       33.36      2.44 o 
   6   8   2      184.24      201.87     11.47 o 
   7   8   2       98.60      100.34      2.55 o 
   8   8   2        3.27       -2.71      4.51 o 
   9   8   2        0.93        0.15      4.13 o 
  -9   9   2       43.83       50.99     16.10 o 
  -8   9   2        4.96        4.39      2.85 o 
  -7   9   2       33.70       29.22      3.09 o 
  -6   9   2       18.84       10.17      1.76 o 
  -5   9   2      485.50      528.56      8.69 o 
  -4   9   2      176.62      174.34      6.40 o 
  -3   9   2       30.36       28.17      1.38 o 
  -2   9   2     1052.85     1215.66     13.05 o 
  -1   9   2      362.07      387.84      5.29 o 
   0   9   2       20.55       15.91      1.32 o 
   1   9   2      469.11      519.01      8.67 o 
   2   9   2      171.46      168.09      4.20 o 
   3   9   2       54.89       50.12      2.64 o 
   4   9   2      245.27      252.72      6.21 o 
   5   9   2      285.39      291.82     18.08 o 
   6   9   2      429.92      513.48     16.32 o 
   7   9   2       60.84       66.31      8.16 o 
   8   9   2        8.80        8.25      4.33 o 
   9   9   2       10.62       13.85      5.76 o 
  -9  10   2        0.36       10.02      4.99 o 
  -8  10   2       87.68      105.95      7.94 o 
  -7  10   2        3.69        2.86      5.51 o 
  -6  10   2        3.12        3.31      1.98 o 
  -5  10   2       26.27       26.03      2.43 o 
  -4  10   2       78.48       77.19      2.18 o 
  -3  10   2       15.21       14.25      1.06 o 
  -2  10   2       25.00       24.44      3.97 o 
  -1  10   2      145.68      147.02      4.41 o 
   0  10   2       54.37       45.03      1.47 o 
   1  10   2       39.70       39.72      5.07 o 
   2  10   2       14.30       10.34      2.01 o 
   3  10   2        0.17        0.50      2.43 o 
   4  10   2       32.47       28.19      2.76 o 
   5  10   2       76.33       70.59      4.00 o 
   6  10   2        1.74        2.01      2.01 o 
   7  10   2        0.02        4.82      4.65 o 
   8  10   2        3.33        2.43      4.05 o 
  -8  11   2        0.03       -3.31      5.27 o 
  -7  11   2        9.06       11.92      5.39 o 
  -6  11   2       56.08       57.98      8.82 o 
  -5  11   2       60.54       59.61      3.89 o 
  -4  11   2        0.84        0.49      0.88 o 
  -3  11   2       50.00       49.43      1.64 o 
  -2  11   2       36.00       35.72      3.31 o 
  -1  11   2       32.34       31.31      1.47 o 
   0  11   2        3.68        2.50      1.32 o 
   1  11   2      345.19      372.85     11.25 o 
   2  11   2      106.81      102.67      9.04 o 
   3  11   2       80.42       78.84      3.89 o 
   4  11   2      109.34      119.21      5.45 o 
   5  11   2       59.71       60.49      4.02 o 
   6  11   2       47.04       50.47      5.51 o 
   7  11   2       40.13       42.41      5.61 o 
   8  11   2        1.23        5.00      4.65 o 
  -7  12   2        7.00       -2.55      5.29 o 
  -6  12   2        0.10       -1.38      5.07 o 
  -5  12   2        7.08        1.25      2.95 o 
  -4  12   2       11.43       11.84      2.95 o 
  -3  12   2       29.60       23.24      3.97 o 
  -2  12   2        5.68        3.36      2.87 o 
  -1  12   2       44.54       42.44      2.65 o 
   0  12   2       67.56       81.39      9.04 o 
   1  12   2       59.94       60.79      4.85 o 
   2  12   2       16.54       19.13      2.81 o 
   3  12   2        0.15        0.53      2.32 o 
   4  12   2        1.43       -0.44      3.75 o 
   5  12   2        0.03        0.75      3.07 o 
   6  12   2       34.75       43.91      6.24 o 
   7  12   2        1.27       -0.49      6.17 o 
  -6  13   2        3.58        5.58      7.72 o 
  -5  13   2       79.43       76.92      5.51 o 
  -4  13   2       52.23       56.33      4.02 o 
  -3  13   2      109.73      120.17      4.96 o 
  -2  13   2      104.76      112.76      2.87 o 
  -1  13   2        6.05       11.40      1.28 o 
   0  13   2       16.27        5.92      1.87 o 
   1  13   2       18.64       17.73      2.76 o 
   2  13   2        1.72       -2.53      2.53 o 
   3  13   2       18.39       12.41      3.12 o 
   4  13   2       19.33       17.38      3.43 o 
   5  13   2       10.91        9.69      4.45 o 
   6  13   2        0.07        2.62      5.27 o 
  -5  14   2        5.77        4.13      6.17 o 
  -4  14   2       16.40        7.16      3.89 o 
  -3  14   2        2.93        0.25      3.18 o 
  -2  14   2        6.11        5.93      2.60 o 
  -1  14   2      102.54      110.63      3.67 o 
   0  14   2        0.39       -2.35      2.37 o 
   1  14   2        5.83        3.23      2.85 o 
   2  14   2        0.81        3.69      3.39 o 
   3  14   2       37.80       33.10      7.72 o 
   4  14   2       61.37       54.02      5.08 o 
  -2  15   2        3.22        4.41      6.17 o 
  -1  15   2        6.30        8.82      5.29 o 
   0  15   2       12.94       19.41      6.17 o 
   1  15   2       78.38       50.72      7.50 o 
   2  15   2       49.29       49.18      5.14 o 
 -11   1   3       47.30       45.97      6.62 o 
 -10   1   3        1.87        2.06      2.21 o 
  -9   1   3       43.05       41.40      2.32 o 
  -8   1   3        2.17        4.61      2.65 o 
  -7   1   3      319.31      329.63      7.50 o 
  -6   1   3       72.98       66.47      2.32 o 
  -5   1   3      122.82       84.72      2.32 o 
  -4   1   3       67.74       57.74      3.53 o 
  -3   1   3      281.69      268.17      4.41 o 
  -2   1   3     1090.86      990.81      9.67 o 
  -1   1   3      989.37      986.40      9.36 o 
   0   1   3       10.39        4.85      0.62 o 
   1   1   3    10136.89    10164.48     97.81 o 
   2   1   3       73.04       65.94      1.25 o 
   3   1   3     2565.85     2717.77     23.78 o 
   4   1   3      161.87      139.69      2.12 o 
   5   1   3      259.87      291.06      3.70 o 
   6   1   3      424.30      466.20      5.61 o 
   7   1   3      193.99      187.78      4.63 o 
   8   1   3       50.81       60.15      2.87 o 
   9   1   3       36.24       40.34      2.44 o 
  10   1   3       88.76       85.17      9.70 o 
  11   1   3        0.26        1.32      4.13 o 
 -11   2   3        2.50        1.83      3.90 o 
 -10   2   3        0.30       -1.17      2.87 o 
  -9   2   3       43.34       40.77      1.87 o 
  -8   2   3        9.21        9.23      1.98 o 
  -7   2   3      317.39      362.91      6.53 o 
  -6   2   3       49.15       44.33      3.75 o 
  -5   2   3      751.91      797.59     18.96 o 
  -4   2   3      117.10      100.72      2.43 o 
  -3   2   3        0.22       -1.10      1.10 o 
  -2   2   3        9.91        6.65      0.62 o 
  -1   2   3      102.01       93.29      1.56 o 
   0   2   3      179.67      154.59      2.18 o 
   1   2   3      923.40     1006.46      9.79 o 
   2   2   3     1370.13     1475.65     13.03 o 
   3   2   3      148.77      138.67      2.32 o 
   4   2   3        3.83        3.31      0.94 o 
   5   2   3      206.07      181.38      7.72 o 
   6   2   3        0.40        0.88      0.73 o 
   7   2   3       33.51       28.97      1.56 o 
   8   2   3       54.24       57.47      2.32 o 
   9   2   3       11.11       10.06      1.69 o 
  10   2   3        7.64        0.27      3.53 o 
  11   2   3        6.80        6.24      4.85 o 
 -11   3   3       15.12       20.00      4.00 o 
 -10   3   3       10.27        8.47      2.94 o 
  -9   3   3       72.86       70.45      3.90 o 
  -8   3   3        0.03       -1.08      1.38 o 
  -7   3   3       73.76       65.90      2.64 o 
  -6   3   3        5.69        4.66      1.38 o 
  -5   3   3      456.06      428.58      8.16 o 
  -4   3   3     1819.75     2091.47     21.36 o 
  -3   3   3      289.84      338.16      5.95 o 
  -2   3   3     6258.09     6580.55     59.68 o 
  -1   3   3        2.79        1.54      0.66 o 
   0   3   3     1649.80     1706.62     16.35 o 
   1   3   3     1241.50     1252.24     12.29 o 
   2   3   3       10.29       11.23      1.32 o 
   3   3   3      908.26      923.14     10.13 o 
   4   3   3      809.66      837.61      9.53 o 
   5   3   3      133.14      135.08      2.85 o 
   6   3   3      425.86      470.00      6.67 o 
   7   3   3       54.21       54.43      1.69 o 
   8   3   3       19.19       15.71      1.47 o 
   9   3   3       14.67       12.17      1.69 o 
  10   3   3       18.29       23.46      3.97 o 
  11   3   3       12.63       14.98      3.40 o 
 -11   4   3       48.02       45.98      6.17 o 
 -10   4   3       60.35       63.15      4.23 o 
  -9   4   3       11.44        1.86      5.07 o 
  -8   4   3       33.64       26.69      2.01 o 
  -7   4   3        0.26        0.54      1.38 o 
  -6   4   3       19.13       18.79      4.41 o 
  -5   4   3       80.11       83.50      3.09 o 
  -4   4   3       33.62       38.69      1.98 o 
  -3   4   3     1848.14     2124.10     21.82 o 
  -2   4   3     1994.19     2009.21     20.11 o 
  -1   4   3     1532.84     1613.64     16.21 o 
   0   4   3     1367.57     1431.78     14.50 o 
   1   4   3       31.14       19.50      1.32 o 
   2   4   3        1.60        1.76      0.62 o 
   3   4   3      250.87      251.23      3.81 o 
   4   4   3       24.22       25.23      1.38 o 
   5   4   3      244.76      255.49      4.45 o 
   6   4   3       41.47       36.13      1.87 o 
   7   4   3       22.48       18.06      1.54 o 
   8   4   3       32.32       31.01      3.31 o 
   9   4   3       17.89       17.64      2.53 o 
  10   4   3        9.26        5.71      2.60 o 
  11   4   3       25.75       29.62      7.94 o 
 -11   5   3        6.38        6.87      3.59 o 
 -10   5   3       10.87       16.32      4.13 o 
  -9   5   3       29.54       27.74      3.18 o 
  -8   5   3      144.18      145.01      3.89 o 
  -7   5   3       44.23       50.72      2.32 o 
  -6   5   3      397.53      471.66      7.78 o 
  -5   5   3        0.47        0.88      1.32 o 
  -4   5   3       51.19       39.82      2.21 o 
  -3   5   3      430.13      401.13      5.30 o 
  -2   5   3     1755.50     1925.79     20.70 o 
  -1   5   3       40.66       46.56      1.56 o 
   0   5   3        8.82       11.10      0.94 o 
   1   5   3     2470.79     2628.96     25.73 o 
   2   5   3      149.65      156.39      2.49 o 
   3   5   3       21.58       20.25      2.21 o 
   4   5   3     1258.18     1438.35     15.36 o 
   5   5   3      111.82      118.51      2.40 o 
   6   5   3      187.51      184.98      4.07 o 
   7   5   3       17.29       18.86      1.24 o 
   8   5   3        0.11        2.58      2.12 o 
   9   5   3       64.65       68.80      4.63 o 
  10   5   3        0.88        0.34      3.09 o 
 -10   6   3       14.78        7.20      4.85 o 
  -9   6   3       58.99       56.08      6.62 o 
  -8   6   3       68.19       59.04      4.19 o 
  -7   6   3      201.69      200.80      4.51 o 
  -6   6   3       31.59       34.01      1.87 o 
  -5   6   3       66.07       54.26      1.87 o 
  -4   6   3      413.54      392.47      7.28 o 
  -3   6   3       45.57       40.62      1.56 o 
  -2   6   3      189.07      178.77      3.97 o 
  -1   6   3      119.61      111.37      2.44 o 
   0   6   3      152.63      155.79      3.97 o 
   1   6   3      152.04      148.87      2.49 o 
   2   6   3      355.09      339.16      4.37 o 
   3   6   3     1935.60     2132.05     22.73 o 
   4   6   3      403.83      450.69      6.03 o 
   5   6   3      215.50      228.05      3.90 o 
   6   6   3      490.60      535.25      7.54 o 
   7   6   3      188.43      200.70      9.48 o 
   8   6   3       39.83       39.89      3.62 o 
   9   6   3       12.31        7.20      3.16 o 
  10   6   3        0.71       -2.43      4.51 o 
 -10   7   3        6.38        6.72      3.81 o 
  -9   7   3       30.69       37.41      4.19 o 
  -8   7   3        1.14        1.32      2.20 o 
  -7   7   3       23.99       19.39      1.98 o 
  -6   7   3        5.27        2.21      1.25 o 
  -5   7   3      438.78      472.64      8.16 o 
  -4   7   3       17.72       17.38      1.38 o 
  -3   7   3      242.57      238.16      3.89 o 
  -2   7   3      131.11      123.88      2.87 o 
  -1   7   3        1.52        1.10      0.94 o 
   0   7   3     1003.95     1116.70     12.92 o 
   1   7   3       10.53       10.32      1.98 o 
   2   7   3       39.42       43.94      1.54 o 
   3   7   3       97.48       96.31      1.79 o 
   4   7   3      309.40      340.46      4.99 o 
   5   7   3        0.92        1.54      2.21 o 
   6   7   3        4.32        4.05      1.76 o 
   7   7   3      129.48      138.82      5.07 o 
   8   7   3        7.20        6.47      2.76 o 
   9   7   3       30.04       31.37      5.08 o 
  10   7   3        4.67        1.75      4.45 o 
 -10   8   3        7.89        4.89      4.02 o 
  -9   8   3        0.38       -0.77      3.58 o 
  -8   8   3        4.67        3.50      2.64 o 
  -7   8   3        4.68        4.13      3.97 o 
  -6   8   3       19.48       17.32      2.43 o 
  -5   8   3       92.50       90.77      2.95 o 
  -4   8   3      775.50      887.05     11.30 o 
  -3   8   3       21.23       23.15      2.21 o 
  -2   8   3        7.97        6.07      1.06 o 
  -1   8   3      519.78      544.85      7.28 o 
   0   8   3      211.92      201.44      3.50 o 
   1   8   3       41.53       46.04      1.98 o 
   2   8   3      227.79      199.47      5.19 o 
   3   8   3      131.81      131.09      7.72 o 
   4   8   3        6.47        4.77      3.53 o 
   5   8   3      406.00      438.41      5.92 o 
   6   8   3      210.88      225.78      4.41 o 
   7   8   3       26.59       25.93     10.59 o 
   8   8   3      272.42      308.49     13.56 o 
   9   8   3        2.45        6.56      4.96 o 
  -9   9   3        0.61        1.10      3.74 o 
  -8   9   3       15.97       18.69      3.58 o 
  -7   9   3        5.86        4.60      2.12 o 
  -6   9   3      126.53      112.51      3.43 o 
  -5   9   3       19.59       17.69      1.87 o 
  -4   9   3      218.32      230.43      4.20 o 
  -3   9   3       74.18       68.15      2.18 o 
  -2   9   3      136.91      143.03      2.95 o 
  -1   9   3       17.61       19.51      1.76 o 
   0   9   3        2.72        3.09      0.79 o 
   1   9   3       33.52       27.83      1.13 o 
   2   9   3        4.45        3.18      1.76 o 
   3   9   3       71.77       69.73      2.95 o 
   4   9   3        0.33       -0.36      1.53 o 
   5   9   3       14.27       11.30      2.27 o 
   6   9   3       10.31        8.05      2.40 o 
   7   9   3       20.79       26.63      4.99 o 
   8   9   3       20.19       19.85      5.51 o 
   9   9   3       16.65       14.83      6.21 o 
  -9  10   3       40.85       33.73     10.14 o 
  -8  10   3        0.21       -0.82      3.18 o 
  -7  10   3       70.69       81.85      5.19 o 
  -6  10   3       30.13       29.47      2.64 o 
  -5  10   3        5.38        3.19      1.38 o 
  -4  10   3      303.18      321.26      9.70 o 
  -3  10   3      130.41      123.02      2.76 o 
  -2  10   3       78.69       66.16      3.31 o 
  -1  10   3      154.62      153.92      3.31 o 
   0  10   3      416.06      469.68      6.44 o 
   1  10   3        9.53        5.93      1.69 o 
   2  10   3      544.84      625.84     10.90 o 
   3  10   3      262.65      251.18      8.38 o 
   4  10   3       84.78       77.87      3.81 o 
   5  10   3       42.01       48.83      5.51 o 
   6  10   3       50.56       45.68     10.14 o 
   7  10   3       10.29        7.78      3.97 o 
   8  10   3       95.71       97.32     16.98 o 
  -8  11   3       19.26       18.69      5.33 o 
  -7  11   3        0.49       -2.25      4.99 o 
  -6  11   3       15.02       11.51      2.32 o 
  -5  11   3        1.09        0.68      3.97 o 
  -4  11   3       53.77       49.40      2.37 o 
  -3  11   3       31.25       26.99      1.69 o 
  -2  11   3      116.87      121.56      2.94 o 
  -1  11   3      182.57      186.78      3.81 o 
   0  11   3        7.17        4.00      0.88 o 
   1  11   3      194.13      182.83      8.60 o 
   2  11   3        0.12       -2.12      2.12 o 
   3  11   3       53.92       50.69      3.26 o 
   4  11   3        1.38       -0.03      2.32 o 
   5  11   3       84.94       75.94      5.51 o 
   6  11   3       12.27        3.01      5.73 o 
   7  11   3        8.78       11.73      4.65 o 
  -7  12   3       67.06       63.42      6.81 o 
  -6  12   3       27.94       29.85     10.36 o 
  -5  12   3       32.80       34.56      2.60 o 
  -4  12   3      116.60      126.52      4.14 o 
  -3  12   3      131.87      138.12      3.86 o 
  -2  12   3       38.70       37.23      1.97 o 
  -1  12   3       56.19       56.71      3.53 o 
   0  12   3       23.65       24.71      2.65 o 
   1  12   3        0.31        0.44      1.87 o 
   2  12   3        7.66        1.76      1.87 o 
   3  12   3      191.99      181.84      6.84 o 
   4  12   3        4.62       -2.44      2.44 o 
   5  12   3       99.62      101.06     13.01 o 
   6  12   3       86.42       91.35      7.91 o 
  -6  13   3        1.07        2.88      5.09 o 
  -5  13   3       17.13        7.23      3.81 o 
  -4  13   3        0.00       -1.98      3.31 o 
  -3  13   3       22.88       20.98      2.01 o 
  -2  13   3       13.17       14.64      1.69 o 
  -1  13   3        3.03        1.23      3.53 o 
   0  13   3       42.73       34.78      6.62 o 
   1  13   3       16.70       15.46      2.53 o 
   2  13   3       32.87       33.87      3.58 o 
   3  13   3        3.59        8.73      3.07 o 
   4  13   3       26.72       30.42      5.51 o 
   5  13   3        7.60        3.50      4.65 o 
  -4  14   3       12.33       16.54      4.37 o 
  -3  14   3       93.99       94.49      6.03 o 
  -2  14   3        1.09       -3.42      5.51 o 
  -1  14   3      124.79      152.96      6.41 o 
   0  14   3       25.59       26.37      3.18 o 
   1  14   3        3.86        3.97      3.12 o 
   2  14   3       18.57       18.54      4.20 o 
   3  14   3       63.42       59.22      5.73 o 
   4  14   3        0.15        0.57      4.23 o 
  -1  15   3        0.14       -5.73      6.17 o 
   0  15   3       20.34       23.82      6.62 o 
 -11   0   4       60.25       82.03      7.06 o 
 -10   0   4      190.55      207.73      9.70 o 
  -9   0   4      303.47      326.37     11.03 o 
  -8   0   4      964.35     1115.40     20.29 o 
  -7   0   4      146.72      129.67      4.85 o 
  -6   0   4      161.53      157.45      4.85 o 
  -5   0   4      930.44      991.02     16.32 o 
  -4   0   4      391.36      378.86      7.06 o 
  -3   0   4       94.64       81.15      2.65 o 
  -2   0   4      145.54      160.98      3.53 o 
  -1   0   4      132.03       81.15      2.21 o 
   0   0   4       46.63       35.28      1.32 o 
   1   0   4       33.46       35.72      1.32 o 
   2   0   4     2549.44     2449.11     29.11 o 
   3   0   4     3809.59     4206.22     49.40 o 
   4   0   4     2795.34     3084.21     39.69 o 
   5   0   4     1993.22     2368.84     31.76 o 
   6   0   4      159.53      169.36      3.97 o 
   7   0   4      254.20      277.86      5.73 o 
   8   0   4      115.37      119.96      3.97 o 
   9   0   4        0.54       -0.44      2.21 o 
  10   0   4       39.46       42.78      7.06 o 
  11   0   4       38.53       26.46      7.50 o 
 -11   1   4        5.26        5.98      5.07 o 
 -10   1   4        3.06        2.21      2.01 o 
  -9   1   4       34.65       29.46      2.64 o 
  -8   1   4       14.47       14.03      2.21 o 
  -7   1   4      169.89      172.72      4.13 o 
  -6   1   4        3.81        1.47      1.38 o 
  -5   1   4       31.57       26.77      1.69 o 
  -4   1   4      153.53      152.84      2.95 o 
  -3   1   4      136.47      124.36      2.32 o 
  -2   1   4      642.27      631.37      6.84 o 
  -1   1   4      403.56      367.05      4.20 o 
   0   1   4      441.93      402.35      7.06 o 
   1   1   4      463.22      453.89      8.38 o 
   2   1   4     1445.82     1592.66     24.48 o 
   3   1   4       96.89       99.22      1.69 o 
   4   1   4       30.73       34.72      1.98 o 
   5   1   4      137.92      135.76      2.65 o 
   6   1   4       85.67       84.87      2.43 o 
   7   1   4       10.91       10.91      1.98 o 
   8   1   4       16.47       18.52      1.38 o 
   9   1   4        3.26        0.29      2.65 o 
  10   1   4        1.27       -0.23      2.67 o 
  11   1   4        3.77        8.62      4.13 o 
 -11   2   4       61.12       83.36      8.38 o 
 -10   2   4       17.70       15.87      5.73 o 
  -9   2   4       18.05       16.28      2.44 o 
  -8   2   4      260.64      290.49      6.39 o 
  -7   2   4      327.29      364.33      6.84 o 
  -6   2   4       45.32       43.29      2.18 o 
  -5   2   4       32.02       25.95      2.65 o 
  -4   2   4     1837.53     1920.82     20.01 o 
  -3   2   4      607.18      675.49      7.32 o 
  -2   2   4      269.24      236.64      3.43 o 
  -1   2   4     5877.70     6122.78     53.02 o 
   0   2   4       23.02       13.69      0.94 o 
   1   2   4      271.37      283.18      3.43 o 
   2   2   4      425.66      410.01      8.60 o 
   3   2   4     1189.43     1257.96     12.49 o 
   4   2   4      820.86      928.05     10.59 o 
   5   2   4      202.31      192.14      4.41 o 
   6   2   4      120.88      114.27      3.18 o 
   7   2   4      232.47      237.10     10.14 o 
   8   2   4      374.41      458.43     20.29 o 
   9   2   4       24.46       20.81      4.63 o 
  10   2   4        3.04        2.88      5.51 o 
 -11   3   4        0.97       -4.60      4.60 o 
 -10   3   4        7.42        3.26      4.85 o 
  -9   3   4       30.59       29.29      3.75 o 
  -8   3   4      140.94      134.50      8.38 o 
  -7   3   4        8.08        4.05      1.69 o 
  -6   3   4      114.72      123.15      3.53 o 
  -5   3   4       15.91       15.70      1.54 o 
  -4   3   4        2.52        6.36      2.21 o 
  -3   3   4      333.48      315.61      4.33 o 
  -2   3   4      411.01      415.75      5.73 o 
  -1   3   4        0.21        0.88      0.62 o 
   0   3   4       95.65       87.33      1.87 o 
   1   3   4        5.27        4.41      0.73 o 
   2   3   4      492.70      482.67      5.51 o 
   3   3   4      102.54      110.45      2.32 o 
   4   3   4      766.50      822.64      9.64 o 
   5   3   4      113.33      116.86      2.85 o 
   6   3   4        0.09       -0.88      1.13 o 
   7   3   4        6.40        5.12      1.53 o 
   8   3   4        0.88        1.76      1.98 o 
   9   3   4       13.77       11.82      2.60 o 
  10   3   4        0.34        1.99      3.34 o 
 -11   4   4        0.68       -0.74      4.63 o 
 -10   4   4       51.01       63.09      5.94 o 
  -9   4   4        2.81        2.31      1.87 o 
  -8   4   4        0.54       -1.47      1.47 o 
  -7   4   4      297.74      316.36      6.21 o 
  -6   4   4        3.65        1.67      1.38 o 
  -5   4   4     1009.57     1094.09     13.40 o 
  -4   4   4     1095.67     1233.63     13.85 o 
  -3   4   4      241.79      232.91      3.74 o 
  -2   4   4        9.15        4.89      0.94 o 
  -1   4   4      637.01      662.12      7.32 o 
   0   4   4      377.08      395.59      5.29 o 
   1   4   4     1349.71     1408.49     14.62 o 
   2   4   4     2160.48     2440.49     23.78 o 
   3   4   4      198.85      208.30      3.31 o 
   4   4   4       40.80       36.35      1.69 o 
   5   4   4      359.25      370.77      5.90 o 
   6   4   4        5.46        4.23      1.47 o 
   7   4   4       12.62       11.05      3.31 o 
   8   4   4       51.18       47.60      5.73 o 
   9   4   4       21.77       20.98      3.11 o 
  10   4   4        5.67        6.86      3.80 o 
 -11   5   4        0.44        0.43     10.81 o 
 -10   5   4       14.56        7.69      5.29 o 
  -9   5   4       64.73       72.48      3.75 o 
  -8   5   4        4.95        5.73      1.87 o 
  -7   5   4        5.65        3.01      1.69 o 
  -6   5   4       26.92       21.57      1.98 o 
  -5   5   4       18.29       15.49      2.43 o 
  -4   5   4       27.14       27.79      1.56 o 
  -3   5   4      320.24      306.10      4.68 o 
  -2   5   4       31.01       22.72      1.38 o 
  -1   5   4        8.39        7.72      0.94 o 
   0   5   4     1729.61     1837.38     18.46 o 
   1   5   4      412.71      420.82      6.62 o 
   2   5   4       46.57       47.34      2.65 o 
   3   5   4        9.75        5.40      0.73 o 
   4   5   4        0.06        0.44      1.06 o 
   5   5   4       16.40       17.26      1.47 o 
   6   5   4       18.27       17.83      1.69 o 
   7   5   4      182.60      185.50      4.54 o 
   8   5   4       11.41        6.94      2.27 o 
   9   5   4       32.44       34.60      3.67 o 
  10   5   4        0.11        0.28      3.19 o 
 -10   6   4        1.32        2.21      4.63 o 
  -9   6   4        5.90        7.38      2.65 o 
  -8   6   4        6.03        0.37      2.01 o 
  -7   6   4      256.58      273.01      6.21 o 
  -6   6   4      157.51      153.24      5.29 o 
  -5   6   4      152.14      158.13      3.58 o 
  -4   6   4      111.75       99.20      2.87 o 
  -3   6   4        4.06        3.47      1.06 o 
  -2   6   4     1251.01     1388.98     17.64 o 
  -1   6   4      445.89      487.76      6.53 o 
   0   6   4      724.85      773.12      9.65 o 
   1   6   4      589.82      618.79      7.48 o 
   2   6   4      247.98      275.72      4.20 o 
   3   6   4        6.50        5.77      0.94 o 
   4   6   4      199.73      198.79      4.19 o 
   5   6   4        4.69        2.59      1.13 o 
   6   6   4       21.04       17.43      3.31 o 
   7   6   4       42.18       37.64      2.43 o 
   8   6   4       48.63       36.73      5.73 o 
   9   6   4        0.99        4.21      3.26 o 
  10   6   4        0.81       -0.56      5.19 o 
 -10   7   4       23.84       19.04      6.40 o 
  -9   7   4        0.17       -0.65      3.26 o 
  -8   7   4       83.72       85.82      8.82 o 
  -7   7   4        2.78       -0.61      2.01 o 
  -6   7   4      494.67      524.86      8.67 o 
  -5   7   4      334.19      378.34      6.39 o 
  -4   7   4       54.28       48.48      2.43 o 
  -3   7   4      329.71      306.31      4.99 o 
  -2   7   4      334.23      313.89      9.70 o 
  -1   7   4       84.69       71.21      2.32 o 
   0   7   4      122.01      105.49      4.63 o 
   1   7   4      320.83      321.17      5.29 o 
   2   7   4      354.62      396.06      5.61 o 
   3   7   4     1395.14     1605.07     17.48 o 
   4   7   4       23.72       18.46      1.76 o 
   5   7   4       96.85       96.48      5.07 o 
   6   7   4       98.24       96.01      3.40 o 
   7   7   4       10.37        9.69      2.01 o 
   8   7   4        7.66        4.67      2.67 o 
   9   7   4       37.83       37.07      7.94 o 
  -9   8   4        4.79       -2.11      6.84 o 
  -8   8   4        0.63       -2.21      2.27 o 
  -7   8   4       69.97       61.33      5.51 o 
  -6   8   4       13.01       12.49      1.79 o 
  -5   8   4       17.18       18.01      1.69 o 
  -4   8   4      248.38      253.63      4.51 o 
  -3   8   4      894.26      999.20     12.43 o 
  -2   8   4      274.91      264.99      4.65 o 
  -1   8   4      249.50      250.03      7.50 o 
   0   8   4      430.65      476.60      6.78 o 
   1   8   4      426.61      485.53      6.97 o 
   2   8   4       22.11       25.55      1.54 o 
   3   8   4       47.22       46.16      1.76 o 
   4   8   4        4.96        2.21      0.88 o 
   5   8   4        0.01        1.10      1.22 o 
   6   8   4       12.99        9.60      1.76 o 
   7   8   4       27.84       26.23      9.92 o 
   8   8   4        8.64        6.74      5.14 o 
   9   8   4        4.14        8.16      4.99 o 
  -9   9   4       31.31       28.65      5.14 o 
  -8   9   4       51.66       55.66      5.61 o 
  -7   9   4       45.69       37.87      3.26 o 
  -6   9   4       10.59        8.31      2.01 o 
  -5   9   4      191.02      195.63      4.51 o 
  -4   9   4      401.99      434.43      7.15 o 
  -3   9   4     1205.49     1390.88     18.19 o 
  -2   9   4     1484.91     1772.69     27.57 o 
  -1   9   4     1304.65     1474.54     17.39 o 
   0   9   4     1075.59     1168.98     14.44 o 
   1   9   4       96.70      107.34      2.53 o 
   2   9   4      304.52      309.96     11.25 o 
   3   9   4       48.99       34.39      3.97 o 
   4   9   4        1.57        0.71      4.19 o 
   5   9   4       19.53       14.09      2.65 o 
   6   9   4      217.00      239.25      9.10 o 
   7   9   4        1.54       -3.16      4.99 o 
   8   9   4       13.23       12.79      5.61 o 
  -8  10   4       14.92       21.66      4.96 o 
  -7  10   4       54.31       61.60      4.65 o 
  -6  10   4        0.93        1.70      5.73 o 
  -5  10   4        4.94        6.00      1.76 o 
  -4  10   4       56.97       53.38      2.49 o 
  -3  10   4      115.57      106.82      3.31 o 
  -2  10   4       11.12        6.90      1.25 o 
  -1  10   4       28.20       27.36      1.79 o 
   0  10   4       31.66       27.97      1.79 o 
   1  10   4      171.50      183.13      3.40 o 
   2  10   4       74.17       74.20      4.13 o 
   3  10   4       15.78        8.20      2.32 o 
   4  10   4       30.72       24.42      3.75 o 
   5  10   4        0.01        1.27      2.60 o 
   6  10   4       37.06       32.24      4.32 o 
   7  10   4        0.34       -2.52      4.51 o 
   8  10   4        2.94       -2.65      5.73 o 
  -7  11   4        4.88        2.40      3.07 o 
  -6  11   4      332.92      390.00     18.08 o 
  -5  11   4      111.51      112.10      4.00 o 
  -4  11   4       28.04       24.59      2.27 o 
  -3  11   4      237.01      244.31      5.19 o 
  -2  11   4      205.40      218.99      4.65 o 
  -1  11   4        6.68        4.76      1.47 o 
   0  11   4      109.79      103.70      3.09 o 
   1  11   4      420.79      490.68     10.92 o 
   2  11   4      116.00      104.11      4.33 o 
   3  11   4      522.59      610.36     12.70 o 
   4  11   4      150.01      142.61     17.86 o 
   5  11   4       33.02       31.98      5.07 o 
   6  11   4       28.21       30.44      5.76 o 
   7  11   4        1.14        1.25      9.48 o 
  -6  12   4        1.68        4.94      5.54 o 
  -5  12   4       67.13       70.93      4.51 o 
  -4  12   4        0.92        0.69      1.64 o 
  -3  12   4       17.48       13.85      2.65 o 
  -2  12   4       29.89       22.60      1.93 o 
  -1  12   4        9.17        8.29      1.76 o 
   0  12   4      118.08      128.62      6.17 o 
   1  12   4        0.24        0.39      2.27 o 
   2  12   4       49.84       44.55      3.58 o 
   3  12   4        0.52        1.32      2.64 o 
   4  12   4       34.53       33.79      4.32 o 
   5  12   4        0.21        0.04      3.50 o 
   6  12   4       32.40       32.79      5.93 o 
  -5  13   4       45.53       31.25      7.28 o 
  -4  13   4        1.64        2.59      3.26 o 
  -3  13   4      153.99      163.04      5.83 o 
  -2  13   4      122.85      127.57      5.33 o 
  -1  13   4        5.78        1.27      1.98 o 
   0  13   4      235.91      264.07     13.01 o 
   1  13   4      151.82      154.79      6.34 o 
   2  13   4       10.05       12.73      3.26 o 
   3  13   4        0.25        1.07      2.85 o 
   4  13   4       14.55       15.39      4.13 o 
  -3  14   4        3.07       -0.18      3.67 o 
  -2  14   4        6.89        9.70      6.62 o 
  -1  14   4       43.74       55.90      4.87 o 
   0  14   4       34.39       48.43      4.87 o 
   1  14   4       24.28       15.88      3.74 o 
   2  14   4       14.21       14.55      4.02 o 
   3  14   4        0.65       -5.95      7.72 o 
 -11   1   5        0.45        1.53      5.29 o 
 -10   1   5       38.03       31.16      7.50 o 
  -9   1   5       65.99       74.95      5.14 o 
  -8   1   5       80.87       77.68      3.26 o 
  -7   1   5       24.12       21.11      2.01 o 
  -6   1   5     1238.93     1395.87     16.98 o 
  -5   1   5        0.20        0.66      1.25 o 
  -4   1   5      666.43      696.45      8.11 o 
  -3   1   5      209.65      192.52      3.12 o 
  -2   1   5       25.30       14.28      1.06 o 
  -1   1   5     1064.74     1050.20     10.28 o 
   0   1   5      108.34       94.38      1.87 o 
   1   1   5       71.50       61.95      3.53 o 
   2   1   5     2502.06     2823.11     25.03 o 
   3   1   5       12.48       11.97      0.94 o 
   4   1   5       23.76       17.32      0.88 o 
   5   1   5        7.22        9.86      3.09 o 
   6   1   5      358.89      412.05      6.89 o 
   7   1   5        9.77        6.17      2.87 o 
   8   1   5        0.89        0.74      1.58 o 
   9   1   5      114.66      131.85     10.14 o 
  10   1   5       17.83       18.61      5.51 o 
 -11   2   5        3.41        9.13      4.86 o 
 -10   2   5        4.13        4.41      4.41 o 
  -9   2   5       11.33       13.86      3.50 o 
  -8   2   5        7.20        5.77      2.43 o 
  -7   2   5      153.74      153.77      4.37 o 
  -6   2   5      415.38      451.55      7.09 o 
  -5   2   5        0.57       -0.44      1.98 o 
  -4   2   5       14.77        6.46      1.25 o 
  -3   2   5      119.94      102.96      2.32 o 
  -2   2   5        0.61       -0.22      0.94 o 
  -1   2   5      215.64      195.16      2.81 o 
   0   2   5     1070.40     1160.68     11.04 o 
   1   2   5       53.55       52.04      1.56 o 
   2   2   5     1009.88     1183.63     11.35 o 
   3   2   5        5.82        6.75      1.32 o 
   4   2   5        7.30        5.46      1.06 o 
   5   2   5       14.95       16.51      3.53 o 
   6   2   5        0.03       -0.71      1.47 o 
   7   2   5        8.03        6.47      1.47 o 
   8   2   5       18.29       16.64      1.87 o 
   9   2   5        3.01        3.32      2.43 o 
  10   2   5        5.05        1.55      5.07 o 
 -11   3   5       27.32       32.75      5.78 o 
 -10   3   5       35.77       36.28      7.94 o 
  -9   3   5       25.85       26.20      3.39 o 
  -8   3   5        7.44        6.17      2.65 o 
  -7   3   5       83.37       88.55      3.97 o 
  -6   3   5      225.27      238.97      4.96 o 
  -5   3   5      147.18      152.31      6.62 o 
  -4   3   5      245.36      242.47      7.28 o 
  -3   3   5     3683.43     4226.10     40.63 o 
  -2   3   5        4.32        6.08      1.32 o 
  -1   3   5     2953.89     3456.64     32.95 o 
   0   3   5      578.65      563.95      6.70 o 
   1   3   5      115.03      140.25      2.44 o 
   2   3   5        6.73        4.75      1.32 o 
   3   3   5       43.05       42.26      1.69 o 
   4   3   5       83.42       81.24      2.32 o 
   5   3   5        1.32        2.54      1.13 o 
   6   3   5      163.43      181.19      6.62 o 
   7   3   5       73.76       74.43      2.94 o 
   8   3   5        0.18       -3.14      4.19 o 
   9   3   5      102.76      108.63     11.25 o 
  10   3   5       17.29       20.09      3.94 o 
 -11   4   5        6.92        2.21      7.50 o 
 -10   4   5        9.75       15.97      5.07 o 
  -9   4   5       22.15       20.41      3.26 o 
  -8   4   5       27.12       20.84      5.07 o 
  -7   4   5       19.02       18.49      4.19 o 
  -6   4   5       12.14       17.04      2.87 o 
  -5   4   5       47.83       42.42      2.01 o 
  -4   4   5      263.00      276.60      4.83 o 
  -3   4   5      319.98      347.40      4.96 o 
  -2   4   5     1593.93     1893.01     19.40 o 
  -1   4   5        0.09        1.10      2.43 o 
   0   4   5      179.39      182.98      5.51 o 
   1   4   5      100.10       76.32      2.01 o 
   2   4   5        6.67        3.57      0.94 o 
   3   4   5       18.65       18.52      1.13 o 
   4   4   5       16.13       13.78      1.38 o 
   5   4   5      140.35      130.42      3.26 o 
   6   4   5      231.48      261.91     13.67 o 
   7   4   5        0.40       -2.02      2.43 o 
   8   4   5        2.15       -0.17      2.27 o 
   9   4   5        2.86        1.01      2.46 o 
  10   4   5        6.50       13.38      3.94 o 
 -10   5   5        1.62        0.10      4.25 o 
  -9   5   5      205.09      210.37      8.04 o 
  -8   5   5        3.91        6.84      2.81 o 
  -7   5   5      104.45       97.35      5.73 o 
  -6   5   5      468.05      558.83      8.85 o 
  -5   5   5        9.78       12.35      1.56 o 
  -4   5   5      156.13      154.74      7.28 o 
  -3   5   5      447.73      486.98      6.86 o 
  -2   5   5        7.83        6.59      1.76 o 
  -1   5   5       66.29       64.90      2.01 o 
   0   5   5       41.18       39.75      3.31 o 
   1   5   5      633.36      703.07      8.09 o 
   2   5   5      106.95       96.34      2.32 o 
   3   5   5     1013.81     1143.17     11.64 o 
   4   5   5       96.75       86.14      2.32 o 
   5   5   5      147.38      125.55      3.26 o 
   6   5   5       14.37       14.05      1.79 o 
   7   5   5        2.53        0.50      2.87 o 
   8   5   5       40.41       40.57      3.46 o 
   9   5   5        3.71        0.56      3.06 o 
 -10   6   5       22.33       19.30      4.73 o 
  -9   6   5       16.16       13.05      5.14 o 
  -8   6   5      259.49      276.75      8.79 o 
  -7   6   5       18.27       25.59      2.81 o 
  -6   6   5       29.40       21.18      1.87 o 
  -5   6   5      317.92      340.77      5.93 o 
  -4   6   5       54.00       48.58      2.01 o 
  -3   6   5      155.69      142.01      5.51 o 
  -2   6   5        3.23        0.00      1.32 o 
  -1   6   5      169.91      163.22      6.40 o 
   0   6   5       68.86       63.84      2.01 o 
   1   6   5       77.46       71.70      2.01 o 
   2   6   5      326.80      316.86      4.65 o 
   3   6   5       66.24       62.36      1.79 o 
   4   6   5      638.07      721.77      9.33 o 
   5   6   5       15.25       14.03      1.69 o 
   6   6   5       19.52       14.83      2.65 o 
   7   6   5        7.64        5.62      2.27 o 
   8   6   5       18.77       10.83      3.00 o 
   9   6   5       56.06       58.84      6.46 o 
 -10   7   5        1.91       -4.69      4.69 o 
  -9   7   5       30.00       18.79      4.77 o 
  -8   7   5        0.08        1.32      3.18 o 
  -7   7   5       13.40        5.09      2.32 o 
  -6   7   5       13.82       13.04      2.43 o 
  -5   7   5       55.72       51.70      2.49 o 
  -4   7   5        9.99        8.21      1.56 o 
  -3   7   5      323.02      301.56      5.14 o 
  -2   7   5       71.95       60.65      2.18 o 
  -1   7   5        7.57        6.54      1.38 o 
   0   7   5      646.51      682.10      8.42 o 
   1   7   5       63.05       60.64      1.87 o 
   2   7   5        1.11       -0.82      1.10 o 
   3   7   5       14.10       14.93      1.13 o 
   4   7   5       47.59       49.61      1.76 o 
   5   7   5       23.66       17.50      1.79 o 
   6   7   5        3.63        2.79      1.66 o 
   7   7   5      147.66      160.14     11.69 o 
   8   7   5       25.76       32.27      5.40 o 
   9   7   5        0.20        5.31      4.45 o 
  -9   8   5        1.26       -0.01      4.47 o 
  -8   8   5      144.82      141.10      7.09 o 
  -7   8   5       30.93       31.55      6.84 o 
  -6   8   5        2.37        1.10      1.87 o 
  -5   8   5      174.30      178.21      4.37 o 
  -4   8   5      116.19      129.27      3.58 o 
  -3   8   5       57.20       39.06      3.09 o 
  -2   8   5       89.63       79.19      2.64 o 
  -1   8   5      783.54      853.21     19.63 o 
   0   8   5      396.84      383.89      5.90 o 
   1   8   5      123.52      109.63      2.64 o 
   2   8   5        1.06        0.88      2.21 o 
   3   8   5       66.29       50.81      1.98 o 
   4   8   5        0.19       -0.99      1.13 o 
   5   8   5       32.08       27.88      2.87 o 
   6   8   5        0.97        1.04      2.04 o 
   7   8   5       89.03       98.60      7.28 o 
   8   8   5       33.43       45.28      6.21 o 
  -8   9   5        5.61        7.14      4.77 o 
  -7   9   5        0.90       -0.14      2.95 o 
  -6   9   5       11.09        9.09      3.75 o 
  -5   9   5        1.82        2.21      1.87 o 
  -4   9   5       19.32       15.20      1.87 o 
  -3   9   5      126.90      128.81      3.43 o 
  -2   9   5       57.98       56.14      2.65 o 
  -1   9   5      117.26      134.23      3.50 o 
   0   9   5       38.80       29.76      2.01 o 
   1   9   5      251.42      253.61      4.77 o 
   2   9   5       28.39       25.89      1.69 o 
   3   9   5       61.02       61.89      2.21 o 
   4   9   5        7.13        3.79      1.13 o 
   5   9   5       32.44       26.47      4.05 o 
   6   9   5       22.08       23.15      7.28 o 
   7   9   5        6.83        3.47      5.51 o 
   8   9   5        3.49        4.03      4.65 o 
  -8  10   5       61.07       53.07      6.39 o 
  -7  10   5       91.17      105.55      6.53 o 
  -6  10   5       26.26       25.63      3.07 o 
  -5  10   5      208.16      212.24      6.21 o 
  -4  10   5      103.76       97.75      3.74 o 
  -3  10   5      187.41      186.56      4.83 o 
  -2  10   5       16.60       11.55      1.69 o 
  -1  10   5      142.59      152.74      4.02 o 
   0  10   5       27.85       18.28      1.79 o 
   1  10   5      293.12      313.92      6.12 o 
   2  10   5       81.94       88.92      2.32 o 
   3  10   5        9.71        7.30      3.75 o 
   4  10   5      250.20      267.60     23.82 o 
   5  10   5       45.16       51.50      5.93 o 
   6  10   5        7.07        2.26      3.70 o 
   7  10   5       16.71       20.11      5.83 o 
  -7  11   5        0.00        1.34      9.04 o 
  -6  11   5       50.11       41.33      4.37 o 
  -5  11   5        7.01        4.38      3.31 o 
  -4  11   5      107.19      114.38      4.65 o 
  -3  11   5       45.32       43.15      2.64 o 
  -2  11   5       56.66       49.53      2.76 o 
  -1  11   5       85.03       73.84      3.97 o 
   0  11   5        0.00        0.09      1.76 o 
   1  11   5        3.77        2.54      1.27 o 
   2  11   5       10.20        6.20      3.75 o 
   3  11   5       30.55       22.95      4.41 o 
   4  11   5       22.95       23.15     12.13 o 
   5  11   5       17.27       21.21      5.29 o 
   6  11   5       16.06       11.69      5.30 o 
  -6  12   5       10.33        4.42      6.17 o 
  -5  12   5       25.02       20.61      3.18 o 
  -4  12   5       15.36       15.63      3.31 o 
  -3  12   5        5.19        2.36      1.93 o 
  -2  12   5      162.50      177.50      5.06 o 
  -1  12   5      146.31      164.76      4.99 o 
   0  12   5        1.86        2.38      1.66 o 
   1  12   5       95.03       98.15      4.99 o 
   2  12   5      130.67      145.64      7.09 o 
   3  12   5       10.02        9.42      3.58 o 
   4  12   5      124.59      140.15     12.13 o 
   5  12   5        9.10       -1.40      5.38 o 
  -4  13   5        5.11        3.45      3.59 o 
  -3  13   5       12.77       12.77      3.11 o 
  -2  13   5        0.00       -1.18      2.76 o 
  -1  13   5        0.45        3.68      2.65 o 
   0  13   5        5.70        6.25      3.26 o 
   1  13   5        5.12        2.31      5.51 o 
   2  13   5        3.16        4.09      3.53 o 
   3  13   5        7.16        8.76      4.55 o 
   4  13   5        0.81       -2.75      4.51 o 
  -2  14   5      133.55      123.93     11.91 o 
  -1  14   5        5.95        0.35      3.67 o 
   0  14   5        2.34        3.16      3.89 o 
   1  14   5       10.76       13.23      4.05 o 
 -11   0   6       66.59       76.74     16.32 o 
 -10   0   6       18.90        6.62      5.73 o 
  -9   0   6       25.21       25.14      5.73 o 
  -8   0   6      165.68      175.53      9.26 o 
  -7   0   6      444.19      478.09     11.47 o 
  -6   0   6      997.36     1113.63     18.96 o 
  -5   0   6      349.35      359.45      7.94 o 
  -4   0   6      306.08      324.17      7.06 o 
  -3   0   6      452.50      450.30      8.38 o 
  -2   0   6      117.57       97.47      3.09 o 
  -1   0   6      303.56      271.68      5.29 o 
   0   0   6       17.13       14.11      1.76 o 
   1   0   6        6.23        5.29      1.32 o 
   2   0   6      957.50      963.24     13.23 o 
   3   0   6      804.84      874.15     12.79 o 
   4   0   6     2348.78     2744.61     36.61 o 
   5   0   6        3.12        3.53      1.32 o 
   6   0   6        4.70        5.29      0.88 o 
   7   0   6       41.76       30.87      3.09 o 
   8   0   6       26.33       22.49      6.62 o 
   9   0   6        4.44       -5.73      5.73 o 
  10   0   6       11.41       10.14      7.50 o 
 -10   1   6       20.89       17.05      4.05 o 
  -9   1   6       72.45       75.11      7.72 o 
  -8   1   6        5.35        4.19      2.44 o 
  -7   1   6        1.46        1.10      1.87 o 
  -6   1   6       18.78       16.61      2.87 o 
  -5   1   6       32.22       31.40      2.01 o 
  -4   1   6        0.18       -1.32      1.76 o 
  -3   1   6      129.94      119.08      2.81 o 
  -2   1   6      253.31      254.28      3.74 o 
  -1   1   6       37.47       39.93      1.56 o 
   0   1   6     1098.29     1191.99     13.23 o 
   1   1   6      237.34      245.09      3.58 o 
   2   1   6      245.00      255.81      3.74 o 
   3   1   6      263.01      272.79      4.05 o 
   4   1   6       28.65       23.07      1.76 o 
   5   1   6      197.73      204.67      4.23 o 
   6   1   6        9.68        6.92      1.53 o 
   7   1   6       30.41       25.77      4.63 o 
   8   1   6        3.30        4.16      1.64 o 
   9   1   6        2.09        4.47      3.34 o 
  10   1   6       21.35       18.08      5.61 o 
 -10   2   6        0.15        2.25      5.39 o 
  -9   2   6        1.21        2.65      3.34 o 
  -8   2   6      109.47      111.59      5.27 o 
  -7   2   6        3.98        1.54      1.98 o 
  -6   2   6        3.07        6.58      1.79 o 
  -5   2   6        5.24        5.29      1.56 o 
  -4   2   6      134.74      115.20      2.95 o 
  -3   2   6        5.57        9.28      1.25 o 
  -2   2   6       35.31       24.04      1.38 o 
  -1   2   6     1234.77     1322.05     13.09 o 
   0   2   6      130.00      150.79      2.64 o 
   1   2   6      970.91     1019.17     10.59 o 
   2   2   6      451.92      425.82      5.14 o 
   3   2   6       17.41       13.45      1.13 o 
   4   2   6       92.52       78.29      2.44 o 
   5   2   6       36.72       31.20      2.12 o 
   6   2   6        8.20        7.82      1.53 o 
   7   2   6      222.25      242.90      5.87 o 
   8   2   6       67.99       80.48      7.50 o 
   9   2   6       14.19        9.75      8.16 o 
 -10   3   6        1.91        5.19      5.06 o 
  -9   3   6        0.00       -0.28      3.06 o 
  -8   3   6        0.67       -1.32      3.97 o 
  -7   3   6        1.64        1.74      2.44 o 
  -6   3   6        0.55        2.57      1.69 o 
  -5   3   6       16.19       23.99      3.53 o 
  -4   3   6       76.34       66.35      2.32 o 
  -3   3   6      223.03      216.99      3.74 o 
  -2   3   6      529.46      589.67      7.01 o 
  -1   3   6       26.04       22.77      1.38 o 
   0   3   6      689.53      727.78      8.35 o 
   1   3   6        0.63        0.22      0.94 o 
   2   3   6       83.86       74.69      2.12 o 
   3   3   6      627.22      690.27      7.82 o 
   4   3   6      112.83       98.08      3.97 o 
   5   3   6      122.01       95.40      6.40 o 
   6   3   6      170.59      179.17      4.55 o 
   7   3   6       78.97       74.03      3.34 o 
   8   3   6        4.08        0.97      2.20 o 
   9   3   6        4.68        3.82      3.16 o 
 -10   4   6        2.49        4.15      8.60 o 
  -9   4   6       19.73       26.52      8.38 o 
  -8   4   6        7.08        6.40      8.82 o 
  -7   4   6       67.12       57.53      5.95 o 
  -6   4   6      240.56      252.51      5.76 o 
  -5   4   6      114.28      121.96      3.58 o 
  -4   4   6       20.25       14.91      1.69 o 
  -3   4   6      344.34      353.19      6.84 o 
  -2   4   6      167.06      148.23      3.26 o 
  -1   4   6      856.13      871.18     10.10 o 
   0   4   6       54.53       57.49      2.65 o 
   1   4   6        0.33       -0.22      0.94 o 
   2   4   6       52.42       49.70      1.79 o 
   3   4   6       20.21       19.60      1.18 o 
   4   4   6      105.70       88.84      2.64 o 
   5   4   6      525.46      585.28      9.01 o 
   6   4   6        1.65        5.48      2.12 o 
   7   4   6      101.54       97.29      5.51 o 
   8   4   6       32.08       32.54      3.59 o 
   9   4   6        1.70        2.68      3.11 o 
 -10   5   6        3.74        7.10      6.17 o 
  -9   5   6        3.72        2.34      4.20 o 
  -8   5   6       10.42       14.22      3.91 o 
  -7   5   6       31.99       27.52      3.58 o 
  -6   5   6      305.99      313.99      6.84 o 
  -5   5   6        7.85       10.60      1.56 o 
  -4   5   6        5.90        3.97      1.56 o 
  -3   5   6       69.90       58.20      5.07 o 
  -2   5   6       23.01       18.33      1.56 o 
  -1   5   6       60.81       56.01      2.01 o 
   0   5   6      302.34      308.39      4.83 o 
   1   5   6       39.27       35.59      1.79 o 
   2   5   6       56.23       45.81      1.76 o 
   3   5   6      401.79      430.08      7.28 o 
   4   5   6      788.14      890.10     11.11 o 
   5   5   6       19.99       15.90      1.79 o 
   6   5   6      151.00      144.26      4.40 o 
   7   5   6       28.52       26.02      5.29 o 
   8   5   6       71.35       58.91      8.16 o 
   9   5   6        1.29       -0.90      6.40 o 
  -9   6   6       37.16       52.12      7.95 o 
  -8   6   6      104.14       95.06      5.40 o 
  -7   6   6      107.66      101.53      4.65 o 
  -6   6   6      292.38      286.70      7.50 o 
  -5   6   6      147.57      138.27      5.73 o 
  -4   6   6        1.57        1.10      2.87 o 
  -3   6   6        0.21        1.03      2.65 o 
  -2   6   6       45.62       37.49      1.87 o 
  -1   6   6       28.39       24.01      1.69 o 
   0   6   6      118.21      111.37      2.81 o 
   1   6   6      991.82     1091.09     12.74 o 
   2   6   6      115.88      118.16      3.31 o 
   3   6   6       14.93       12.28      1.32 o 
   4   6   6       31.74       28.61      2.01 o 
   5   6   6      134.60      148.10      6.62 o 
   6   6   6       77.88       76.44      5.51 o 
   7   6   6        4.72        1.86      2.60 o 
   8   6   6       49.86       49.10      7.28 o 
  -9   7   6       70.89       88.62     14.55 o 
  -8   7   6        0.83       -1.70      4.02 o 
  -7   7   6       92.41       86.77     10.81 o 
  -6   7   6       21.01       18.75      2.64 o 
  -5   7   6      166.35      141.20      4.05 o 
  -4   7   6      230.99      262.66      5.30 o 
  -3   7   6      103.21      101.63      4.41 o 
  -2   7   6       44.51       49.63      2.49 o 
  -1   7   6        0.04       -0.49      1.38 o 
   0   7   6      177.07      176.30      8.38 o 
   1   7   6      392.38      424.86      6.21 o 
   2   7   6       25.91       21.25      1.69 o 
   3   7   6        2.19        1.45      1.06 o 
   4   7   6       16.43       14.86      1.79 o 
   5   7   6        6.23        4.68      2.65 o 
   6   7   6       52.37       47.68      3.50 o 
   7   7   6       54.65       60.00      9.48 o 
   8   7   6        0.02        4.48      4.00 o 
  -9   8   6        0.29        1.88      5.79 o 
  -8   8   6       13.43       13.23      9.26 o 
  -7   8   6        2.87        6.40      6.84 o 
  -6   8   6        2.36        3.32      3.09 o 
  -5   8   6      172.95      167.82      4.99 o 
  -4   8   6       29.04       28.63      3.53 o 
  -3   8   6      351.10      337.44      6.24 o 
  -2   8   6      775.34      850.48     11.53 o 
  -1   8   6        2.04       -0.39      1.54 o 
   0   8   6       11.47       13.46      2.43 o 
   1   8   6      120.37      116.40      3.31 o 
   2   8   6        1.27        2.94      1.38 o 
   3   8   6      120.30      126.49      4.63 o 
   4   8   6        8.29        9.41      2.65 o 
   5   8   6      127.80      132.61      4.55 o 
   6   8   6        1.40        2.26      5.73 o 
   7   8   6       69.39       72.10     12.13 o 
   8   8   6        8.35        1.15      4.40 o 
  -8   9   6        2.90        1.03      4.20 o 
  -7   9   6       97.28       96.99      6.39 o 
  -6   9   6      177.11      181.18      6.70 o 
  -5   9   6       16.19        8.50      2.32 o 
  -4   9   6       18.37       11.56      2.01 o 
  -3   9   6      164.92      163.36      5.29 o 
  -2   9   6      329.21      320.34      6.39 o 
  -1   9   6      105.21      105.87      3.43 o 
   0   9   6      326.88      338.80      6.24 o 
   1   9   6        3.56        5.64      1.98 o 
   2   9   6        2.21        2.65      1.38 o 
   3   9   6        8.33        7.64      1.38 o 
   4   9   6      245.62      292.56      8.72 o 
   5   9   6        0.30        1.10      2.60 o 
   6   9   6      103.73      110.79      8.26 o 
   7   9   6        5.00        7.78      4.55 o 
  -7  10   6       44.05       41.10      7.06 o 
  -6  10   6        0.57       -1.59      2.94 o 
  -5  10   6       19.09       17.99      3.50 o 
  -4  10   6       15.03        9.26      2.32 o 
  -3  10   6       13.96       15.42      3.31 o 
  -2  10   6       31.38       26.79      2.32 o 
  -1  10   6        2.38        2.45      1.69 o 
   0  10   6        3.36        7.26      2.01 o 
   1  10   6       56.48       57.60      2.64 o 
   2  10   6       97.59       95.72      6.62 o 
   3  10   6       97.04      100.01      4.45 o 
   4  10   6        0.66       -2.61      4.20 o 
   5  10   6        8.67       12.79      4.68 o 
   6  10   6        5.80        8.54      4.83 o 
  -6  11   6       29.69       28.40      7.94 o 
  -5  11   6       67.56       71.37      5.76 o 
  -4  11   6       63.68       73.68     11.69 o 
  -3  11   6       37.34       37.96      3.07 o 
  -2  11   6       18.66       12.74      4.41 o 
  -1  11   6        0.41       -0.88      2.87 o 
   0  11   6       11.58       11.28      2.01 o 
   1  11   6       53.66       60.30      3.11 o 
   2  11   6       62.19       62.95      4.85 o 
   3  11   6       21.23       25.00      5.07 o 
   4  11   6        1.62        0.66      5.95 o 
   5  11   6       37.97       41.26      6.34 o 
  -5  12   6       17.81        8.15      3.97 o 
  -4  12   6       25.83       22.96      5.95 o 
  -3  12   6        1.71        4.94      2.94 o 
  -2  12   6        0.40       -2.40      2.40 o 
  -1  12   6        2.67       -4.25      4.25 o 
   0  12   6        4.93        9.72      3.70 o 
   1  12   6        6.59        2.09      3.59 o 
   2  12   6       51.82       56.84     11.47 o 
   3  12   6        3.87        0.64      4.45 o 
   4  12   6        3.07        2.25      4.83 o 
  -3  13   6       36.34       33.51      4.41 o 
  -2  13   6       18.62       20.64      3.46 o 
  -1  13   6      119.68      138.35     18.08 o 
   0  13   6      118.42      151.11     14.33 o 
   1  13   6        6.64        2.02      3.70 o 
   2  13   6       13.79       10.05      4.13 o 
 -10   1   7       20.23       26.03      6.78 o 
  -9   1   7       86.18       81.77      8.16 o 
  -8   1   7        1.81       -3.09      3.26 o 
  -7   1   7      219.79      226.92      6.89 o 
  -6   1   7      545.68      596.65      8.57 o 
  -5   1   7       19.01       14.45      1.76 o 
  -4   1   7        1.01        1.62      1.38 o 
  -3   1   7      771.30      766.97      9.36 o 
  -2   1   7      173.08      169.42      3.26 o 
  -1   1   7      194.59      181.71      3.43 o 
   0   1   7      311.45      285.47      6.17 o 
   1   1   7      109.87      101.09      3.53 o 
   2   1   7      589.80      627.97      7.47 o 
   3   1   7      201.28      167.96      3.26 o 
   4   1   7      276.75      290.13      6.40 o 
   5   1   7      325.31      323.51      5.83 o 
   6   1   7       95.29       72.96      3.07 o 
   7   1   7       17.00       11.66      1.66 o 
   8   1   7       22.32       18.66      3.67 o 
   9   1   7        6.14        6.31      3.74 o 
 -10   2   7        0.62        2.65     10.14 o 
  -9   2   7        1.87       -1.24      4.83 o 
  -8   2   7       42.08       30.95      4.33 o 
  -7   2   7       27.65       32.79      3.07 o 
  -6   2   7      118.38      120.52      5.73 o 
  -5   2   7       78.64       73.29      4.63 o 
  -4   2   7       68.92       63.52      2.49 o 
  -3   2   7      850.56      948.48     15.88 o 
  -2   2   7      176.83      158.58      3.26 o 
  -1   2   7      287.30      296.43      4.37 o 
   0   2   7      152.62      146.91      2.95 o 
   1   2   7      233.34      239.30      3.89 o 
   2   2   7        0.25       -0.44      1.32 o 
   3   2   7      113.25      125.21      2.85 o 
   4   2   7        8.50        9.10      1.98 o 
   5   2   7       19.94       14.86      1.79 o 
   6   2   7       61.46       57.78      2.94 o 
   7   2   7       91.89       91.19      3.86 o 
   8   2   7       17.36       21.12      3.19 o 
   9   2   7        1.42        3.29      4.14 o 
 -10   3   7       82.53      102.73     14.77 o 
  -9   3   7        8.48        6.77      4.07 o 
  -8   3   7        6.14        3.73      3.39 o 
  -7   3   7      105.93      110.17      7.72 o 
  -6   3   7        0.05        1.26      2.01 o 
  -5   3   7       80.04       80.51      3.12 o 
  -4   3   7      246.10      247.83      4.85 o 
  -3   3   7      370.87      372.48      5.61 o 
  -2   3   7       46.83       58.00      2.18 o 
  -1   3   7       46.75       34.05      1.69 o 
   0   3   7     1139.59     1160.77     12.32 o 
   1   3   7      512.03      576.71     11.03 o 
   2   3   7       45.32       32.37      3.53 o 
   3   3   7      198.13      207.43      3.67 o 
   4   3   7        0.57        0.44      1.56 o 
   5   3   7      356.92      404.91      7.09 o 
   6   3   7       93.07      101.13      4.00 o 
   7   3   7        8.13        5.03      2.53 o 
   8   3   7       81.48       86.26      5.44 o 
   9   3   7       52.79       43.93      6.28 o 
 -10   4   7        0.05       -7.62      7.94 o 
  -9   4   7       25.03       32.83      7.32 o 
  -8   4   7       36.96       35.14      4.97 o 
  -7   4   7        0.04        0.80      4.19 o 
  -6   4   7       35.14       29.72      2.44 o 
  -5   4   7       76.66       70.48      3.07 o 
  -4   4   7       38.01       30.69      2.65 o 
  -3   4   7        0.02        1.12      2.21 o 
  -2   4   7       20.70       20.76      1.69 o 
  -1   4   7       52.29       63.13      2.32 o 
   0   4   7      412.19      407.54      8.60 o 
   1   4   7      637.25      625.57     12.57 o 
   2   4   7       51.85       49.66      2.43 o 
   3   4   7      474.01      497.95      8.60 o 
   4   4   7      330.89      337.90      5.83 o 
   5   4   7      216.05      222.65      7.28 o 
   6   4   7        0.68       -2.87      2.87 o 
   7   4   7       68.44       61.17      3.81 o 
   8   4   7        0.83        1.62      3.16 o 
  -9   5   7        8.15        5.58     11.03 o 
  -8   5   7       24.76       19.02      7.72 o 
  -7   5   7       10.14       12.53      2.95 o 
  -6   5   7       71.50       65.76      4.19 o 
  -5   5   7       74.28       57.09      3.31 o 
  -4   5   7      214.83      192.17      4.37 o 
  -3   5   7        8.89        6.38      1.69 o 
  -2   5   7      102.25       88.94      2.95 o 
  -1   5   7       44.30       37.27      2.18 o 
   0   5   7       11.06       13.25      1.56 o 
   1   5   7       46.68       36.50      2.01 o 
   2   5   7      682.36      773.22      9.53 o 
   3   5   7      731.91      856.00     10.49 o 
   4   5   7        3.49        0.64      1.69 o 
   5   5   7       88.78       78.71      4.85 o 
   6   5   7       99.46      110.03      4.23 o 
   7   5   7       34.36       26.70      3.40 o 
   8   5   7       19.86       17.58      4.19 o 
  -9   6   7        0.66        0.11      5.40 o 
  -8   6   7        0.13        5.08      4.51 o 
  -7   6   7        0.90       -1.17      2.65 o 
  -6   6   7       12.11        6.17      3.97 o 
  -5   6   7      254.80      250.53      9.48 o 
  -4   6   7        7.63        7.19      2.01 o 
  -3   6   7      241.16      267.38      9.26 o 
  -2   6   7      723.87      763.88     10.28 o 
  -1   6   7       31.33       30.18      2.65 o 
   0   6   7        0.21        0.15      1.38 o 
   1   6   7      209.33      203.40      4.20 o 
   2   6   7      158.10      144.50      3.50 o 
   3   6   7       23.57       15.04      2.87 o 
   4   6   7      216.17      239.55      5.73 o 
   5   6   7        8.60        6.01      2.27 o 
   6   6   7       28.21       30.24      7.50 o 
   7   6   7       55.36       60.04      4.88 o 
   8   6   7       20.26       23.03      7.28 o 
  -8   7   7       28.85       17.20      5.90 o 
  -7   7   7        2.81        7.58      5.29 o 
  -6   7   7        9.85        5.97      2.32 o 
  -5   7   7       62.18       50.76      3.26 o 
  -4   7   7       20.46       21.32      2.49 o 
  -3   7   7       35.83       33.53      2.49 o 
  -2   7   7        0.50       -1.38      1.38 o 
  -1   7   7      248.35      264.17      7.28 o 
   0   7   7      332.87      371.87      6.34 o 
   1   7   7      115.90      124.81      3.39 o 
   2   7   7      103.58      101.53      3.07 o 
   3   7   7       13.63       14.88      1.87 o 
   4   7   7        0.82        2.95      1.87 o 
   5   7   7       35.04       33.12      2.94 o 
   6   7   7       67.36       73.26      4.88 o 
   7   7   7        9.66        8.55      4.87 o 
  -8   8   7       72.80      111.35     31.31 o 
  -7   8   7        2.95       -1.91      4.85 o 
  -6   8   7        0.11        4.65      3.07 o 
  -5   8   7      104.38      108.26      4.51 o 
  -4   8   7       41.65       46.65      3.97 o 
  -3   8   7       27.79       23.46      3.53 o 
  -2   8   7      241.22      260.75      5.76 o 
  -1   8   7      484.87      537.82     13.45 o 
   0   8   7      301.19      303.62      5.90 o 
   1   8   7       24.75       26.77      2.12 o 
   2   8   7       81.01       75.67      3.07 o 
   3   8   7       12.49        8.78      2.01 o 
   4   8   7       34.57       34.40      2.87 o 
   5   8   7       26.34       21.14      3.26 o 
   6   8   7        2.16        3.16      4.32 o 
   7   8   7       69.94       74.68      7.52 o 
  -7   9   7        0.00        3.36      4.02 o 
  -6   9   7       21.48       19.00      5.07 o 
  -5   9   7        1.93        2.15      3.97 o 
  -4   9   7       65.49       64.20      3.97 o 
  -3   9   7        2.28        1.22      2.01 o 
  -2   9   7        0.30        0.66      1.98 o 
  -1   9   7      116.74      106.40      6.84 o 
   0   9   7       17.93       16.76      2.32 o 
   1   9   7        6.24        7.99      1.87 o 
   2   9   7        0.06        1.10      1.87 o 
   3   9   7        8.51        9.97      2.18 o 
   4   9   7       39.81       36.93      4.54 o 
   5   9   7       10.37       10.66      4.45 o 
   6   9   7        0.03       -5.06      5.06 o 
  -6  10   7        9.16        8.98      3.81 o 
  -5  10   7      112.08      120.45      7.63 o 
  -4  10   7       52.40       54.63      4.33 o 
  -3  10   7        0.59        1.16      2.44 o 
  -2  10   7       21.84       14.38      2.64 o 
  -1  10   7      167.93      169.43      5.14 o 
   0  10   7       65.18       62.79      6.40 o 
   1  10   7       59.23       66.85      3.43 o 
   2  10   7       65.70       76.96      6.40 o 
   3  10   7       10.74       11.49      8.60 o 
   4  10   7      133.67      138.67      9.36 o 
   5  10   7       26.72       35.58      5.90 o 
  -5  11   7       53.11       57.06     13.67 o 
  -4  11   7        3.94        1.76      3.26 o 
  -3  11   7       60.29       64.65      4.65 o 
  -2  11   7        5.71        3.58      2.60 o 
  -1  11   7       22.21       23.21      2.85 o 
   0  11   7       20.40       12.62      3.11 o 
   1  11   7       70.90       63.13      6.66 o 
   2  11   7        4.13        7.06      4.13 o 
   3  11   7       16.65       18.93      5.40 o 
   4  11   7        2.20        1.21      4.87 o 
  -4  12   7       57.39       59.52     18.30 o 
  -3  12   7       30.44       43.20      8.38 o 
  -2  12   7      179.63      203.80     16.10 o 
  -1  12   7       95.95      105.65      7.72 o 
   0  12   7       48.44       46.10      5.54 o 
   1  12   7      112.23      120.03      8.47 o 
   2  12   7       11.33       10.11      5.19 o 
  -9   0   8       43.97       35.72     10.59 o 
  -8   0   8      220.76      268.59     16.76 o 
  -7   0   8      199.19      200.23      9.70 o 
  -6   0   8        0.15       -3.09      3.53 o 
  -5   0   8     4550.86     5691.21     78.95 o 
  -4   0   8        2.50        2.65      2.65 o 
  -3   0   8     1399.05     1624.36     23.82 o 
  -2   0   8      662.48      700.38     12.35 o 
  -1   0   8      756.25      836.22     14.11 o 
   0   0   8      766.02      784.17     13.67 o 
   1   0   8       53.02       43.22      3.09 o 
   2   0   8       29.44       18.08      2.21 o 
   3   0   8      120.87       89.97      3.97 o 
   4   0   8      149.74      202.44      6.17 o 
   5   0   8       14.25       10.14      1.76 o 
   6   0   8       20.87       24.70      5.29 o 
   7   0   8       52.63       71.89     10.59 o 
   8   0   8        1.75        0.00      6.62 o 
  -9   1   8       25.09       18.21      5.76 o 
  -8   1   8      141.95      157.26     16.76 o 
  -7   1   8       23.02       20.27      3.18 o 
  -6   1   8       11.07        7.45      2.64 o 
  -5   1   8        1.72        2.43      1.87 o 
  -4   1   8      714.23      801.76     10.44 o 
  -3   1   8       18.17       12.71      3.09 o 
  -2   1   8      545.92      636.42      8.42 o 
  -1   1   8        2.00        2.25      2.43 o 
   0   1   8      193.58      200.47      4.05 o 
   1   1   8       12.06       13.46      1.56 o 
   2   1   8      142.44      128.22      2.95 o 
   3   1   8       10.42        9.68      2.43 o 
   4   1   8       17.81       15.75      2.21 o 
   5   1   8       23.54       28.16      2.53 o 
   6   1   8       12.27        7.80      3.09 o 
   7   1   8       13.47       17.39      7.94 o 
   8   1   8        4.86       -2.24      6.84 o 
  -9   2   8       50.09       54.39      8.55 o 
  -8   2   8      193.73      218.56     11.91 o 
  -7   2   8       15.12       12.25      8.82 o 
  -6   2   8      341.49      401.47      9.82 o 
  -5   2   8      428.69      429.18      7.48 o 
  -4   2   8       13.28       15.38      2.01 o 
  -3   2   8      288.14      301.44      5.14 o 
  -2   2   8     1160.03     1283.65     14.03 o 
  -1   2   8      323.21      322.02      5.14 o 
   0   2   8      800.64      896.46     10.44 o 
   1   2   8      567.54      643.13     13.01 o 
   2   2   8       48.28       41.65      3.09 o 
   3   2   8      333.40      344.15      5.71 o 
   4   2   8        1.50       -1.18      3.53 o 
   5   2   8       11.99        6.36      2.12 o 
   6   2   8        3.41        0.44      2.37 o 
   7   2   8       27.48       34.31      3.51 o 
   8   2   8        7.44        4.24      4.81 o 
  -9   3   8       29.66       23.92     10.14 o 
  -8   3   8        1.54       -4.85      4.85 o 
  -7   3   8      136.04      140.21      7.09 o 
  -6   3   8       16.88       10.14      3.07 o 
  -5   3   8        1.63       -1.10      1.87 o 
  -4   3   8        6.68        1.54      2.87 o 
  -3   3   8      100.68       87.38      2.95 o 
  -2   3   8        5.98        1.98      1.56 o 
  -1   3   8      395.68      423.03      6.08 o 
   0   3   8        7.71        3.53      1.98 o 
   1   3   8      475.69      486.70      7.09 o 
   2   3   8      148.46      128.34      3.59 o 
   3   3   8       28.02       24.56      1.87 o 
   4   3   8      499.64      545.76     12.79 o 
   5   3   8        1.71        2.91      2.65 o 
   6   3   8       26.69       15.00      2.67 o 
   7   3   8       21.22       18.00      3.16 o 
   8   3   8        0.72       -1.87      3.51 o 
  -9   4   8        1.36        1.56      6.13 o 
  -8   4   8       42.31       45.29      5.71 o 
  -7   4   8       15.30       18.52      4.55 o 
  -6   4   8       38.53       43.15      6.62 o 
  -5   4   8       26.95       22.93      3.75 o 
  -4   4   8       22.57       18.13      2.18 o 
  -3   4   8      646.74      706.34      9.85 o 
  -2   4   8      184.91      181.00      7.28 o 
  -1   4   8        1.48       -0.88      1.56 o 
   0   4   8      593.40      669.88      8.98 o 
   1   4   8        5.75        2.87      1.56 o 
   2   4   8       87.92      100.97      3.18 o 
   3   4   8       52.68       57.38      2.43 o 
   4   4   8      178.18      186.29      5.08 o 
   5   4   8       12.10       11.70      2.44 o 
   6   4   8      277.15      318.86      9.30 o 
   7   4   8       67.87       65.92      5.04 o 
  -9   5   8       12.35       13.67     15.00 o 
  -8   5   8        7.77       10.08      6.03 o 
  -7   5   8       31.78       21.01      8.60 o 
  -6   5   8       77.03       72.48      5.79 o 
  -5   5   8       33.11       36.35      3.70 o 
  -4   5   8       93.32       80.76      3.26 o 
  -3   5   8       87.84       83.83      3.75 o 
  -2   5   8      105.39       88.87      3.31 o 
  -1   5   8       96.62       82.67      2.95 o 
   0   5   8       95.13       86.80      2.95 o 
   1   5   8      385.04      377.99      6.14 o 
   2   5   8      192.17      193.82      4.23 o 
   3   5   8       48.41       50.82      3.53 o 
   4   5   8        2.27        0.58      1.87 o 
   5   5   8      150.39      140.60      7.50 o 
   6   5   8        3.78        5.13      3.46 o 
   7   5   8       19.24       24.94     11.69 o 
  -8   6   8        4.45        0.87      5.14 o 
  -7   6   8       11.97        3.68      4.13 o 
  -6   6   8       39.28       34.55     13.67 o 
  -5   6   8        4.71       -2.65      2.65 o 
  -4   6   8       24.03       24.50      4.63 o 
  -3   6   8       60.48       47.21      2.81 o 
  -2   6   8        0.11       -0.48      1.79 o 
  -1   6   8       59.52       60.71      2.81 o 
   0   6   8       91.77       95.00      3.07 o 
   1   6   8      149.48      143.08      5.73 o 
   2   6   8       28.84       21.77      2.20 o 
   3   6   8      259.01      299.72      6.89 o 
   4   6   8      180.19      174.08      5.95 o 
   5   6   8       21.00       18.55      3.26 o 
   6   6   8       18.97       17.81      6.40 o 
   7   6   8        9.61       10.06      4.20 o 
  -8   7   8        7.29        6.64      6.01 o 
  -7   7   8       32.75       27.68      4.96 o 
  -6   7   8        1.51        4.54      3.50 o 
  -5   7   8       87.20       84.59      4.65 o 
  -4   7   8       73.40       76.18      4.02 o 
  -3   7   8      134.70      134.35      6.17 o 
  -2   7   8       81.37       73.45      4.41 o 
  -1   7   8      325.20      348.12      6.89 o 
   0   7   8      683.85      799.76     18.52 o 
   1   7   8        0.03       -1.79      1.79 o 
   2   7   8       36.63       35.03      2.95 o 
   3   7   8       15.89       12.67      2.43 o 
   4   7   8       11.70        8.09      2.53 o 
   5   7   8       54.74       59.64      4.23 o 
   6   7   8        7.77       10.69      6.62 o 
  -7   8   8        3.66        1.62      4.13 o 
  -6   8   8        2.63        1.52      7.06 o 
  -5   8   8       41.86       33.40      4.41 o 
  -4   8   8       51.31       38.17      4.85 o 
  -3   8   8       29.35       30.27      7.72 o 
  -2   8   8       14.48       13.01      2.49 o 
  -1   8   8       14.41       14.86      2.32 o 
   0   8   8       88.25       75.03      3.39 o 
   1   8   8      107.75      108.95      6.62 o 
   2   8   8       26.45       13.93      2.64 o 
   3   8   8        8.74        5.09      2.32 o 
   4   8   8       11.47        8.28      2.76 o 
   5   8   8       68.01       83.02     12.79 o 
   6   8   8      106.98      120.04      9.10 o 
  -6   9   8       28.51       24.99      4.20 o 
  -5   9   8        6.45        7.30      4.13 o 
  -4   9   8       73.03       74.66      6.24 o 
  -3   9   8      122.92      122.44      9.92 o 
  -2   9   8        0.51        0.88      2.21 o 
  -1   9   8        0.50       -2.64      2.64 o 
   0   9   8      177.21      180.44      5.71 o 
   1   9   8        0.59        1.62      2.32 o 
   2   9   8      569.27      713.15     16.06 o 
   3   9   8      165.19      199.14     10.28 o 
   4   9   8        0.40        2.95      4.83 o 
   5   9   8      104.80      115.33     13.23 o 
  -5  10   8       14.48       19.07      7.28 o 
  -4  10   8        7.19       10.67      3.97 o 
  -3  10   8        6.20        3.99      4.63 o 
  -2  10   8        9.07       -1.12      3.39 o 
  -1  10   8        0.27        2.00      3.53 o 
   0  10   8        0.13       -0.83      2.53 o 
   1  10   8        0.15        2.36      4.07 o 
   2  10   8        6.68       12.99      7.50 o 
   3  10   8        9.17        4.64      4.45 o 
   4  10   8        0.35        0.85      5.38 o 
  -4  11   8       68.16       78.43     16.32 o 
  -3  11   8       60.84       53.04      8.82 o 
  -2  11   8       60.67       50.88     11.25 o 
  -1  11   8       84.15       98.20      7.72 o 
   0  11   8      154.22      170.54     10.59 o 
   1  11   8        6.71        9.51      5.73 o 
   2  11   8      103.08      112.01      8.79 o 
  -8   1   9      178.00      213.94     11.54 o 
  -7   1   9      138.63      149.46      7.32 o 
  -6   1   9       12.19        9.62      5.73 o 
  -5   1   9      217.45      251.11     15.22 o 
  -4   1   9       92.44       86.37      3.89 o 
  -3   1   9      146.72      136.32      3.74 o 
  -2   1   9      768.93      862.91     11.38 o 
  -1   1   9      127.26      121.29      3.43 o 
   0   1   9        3.08        0.84      1.69 o 
   1   1   9      238.77      252.14      4.99 o 
   2   1   9      236.72      217.68      4.68 o 
   3   1   9       57.80       54.79      2.95 o 
   4   1   9        0.99        1.32      1.79 o 
   5   1   9      198.70      205.45      6.89 o 
   6   1   9        1.18       -3.32      4.33 o 
   7   1   9        0.34        6.52      5.76 o 
  -8   2   9       15.06        7.24      6.25 o 
  -7   2   9        2.74        6.69      5.07 o 
  -6   2   9        9.72       14.04      3.70 o 
  -5   2   9       17.66       18.85      3.26 o 
  -4   2   9        7.73        1.76      3.75 o 
  -3   2   9      157.65      158.59      4.20 o 
  -2   2   9       16.84        8.51      1.87 o 
  -1   2   9        0.69       -1.69      1.69 o 
   0   2   9        2.65       -0.52      1.69 o 
   1   2   9      124.82      122.30      5.51 o 
   2   2   9       10.28       11.53      1.87 o 
   3   2   9       65.39       53.04      2.85 o 
   4   2   9        0.45       -2.65      2.65 o 
   5   2   9        8.79       11.39      4.85 o 
   6   2   9      113.17      107.80      5.83 o 
   7   2   9        0.00        1.70      4.02 o 
  -8   3   9        4.55        3.84      6.34 o 
  -7   3   9       32.52       26.40      5.59 o 
  -6   3   9       74.96       68.92      5.90 o 
  -5   3   9       90.85       97.80      5.61 o 
  -4   3   9       97.51      104.04     11.47 o 
  -3   3   9       14.75       11.42      2.32 o 
  -2   3   9       84.41       93.34      3.26 o 
  -1   3   9      376.26      406.03      6.53 o 
   0   3   9      435.77      454.55      7.15 o 
   1   3   9      140.60      138.92      4.02 o 
   2   3   9      170.80      193.35      4.87 o 
   3   3   9       60.80       60.16      6.62 o 
   4   3   9      113.95      114.65      4.73 o 
   5   3   9        6.81       10.80      2.72 o 
   6   3   9        0.82       -0.38      2.83 o 
   7   3   9        0.08        1.10      4.14 o 
  -8   4   9       29.91       19.16      6.12 o 
  -7   4   9       18.99       15.15      8.60 o 
  -6   4   9       14.78       11.33      4.51 o 
  -5   4   9        7.63        8.20      4.63 o 
  -4   4   9        7.59        2.82      2.94 o 
  -3   4   9      106.56       91.67      4.02 o 
  -2   4   9       22.17       14.55      2.18 o 
  -1   4   9        0.92        0.75      2.01 o 
   0   4   9       72.03       63.17      4.19 o 
   1   4   9       24.84       21.54      3.75 o 
   2   4   9      123.14      107.60      4.00 o 
   3   4   9       71.04       69.17      3.70 o 
   4   4   9        0.49       -1.24      2.44 o 
   5   4   9       20.00       15.11      4.63 o 
   6   4   9        2.19        4.41      5.51 o 
  -8   5   9        4.64        0.65      5.54 o 
  -7   5   9       75.09       83.95      7.48 o 
  -6   5   9      126.66      127.45      8.26 o 
  -5   5   9        0.26       -1.74      3.26 o 
  -4   5   9      235.57      254.70      9.92 o 
  -3   5   9       73.68       68.32      4.13 o 
  -2   5   9        4.61        3.09      2.18 o 
  -1   5   9        0.45       -1.32      2.18 o 
   0   5   9       78.43       84.00      3.58 o 
   1   5   9       73.30       66.44      3.26 o 
   2   5   9       74.53       73.59      4.02 o 
   3   5   9       54.08       49.95      3.34 o 
   4   5   9       21.22       21.51      4.85 o 
   5   5   9       64.31       69.56      7.94 o 
   6   5   9       19.16       14.36      6.17 o 
  -7   6   9        5.65        1.59      4.65 o 
  -6   6   9       64.08       64.53      6.44 o 
  -5   6   9      118.91      119.39     10.81 o 
  -4   6   9      204.94      190.66      8.60 o 
  -3   6   9      236.22      251.89      7.67 o 
  -2   6   9       28.85       28.05      3.07 o 
  -1   6   9       81.55       67.49      3.58 o 
   0   6   9       35.62       26.20      2.76 o 
   1   6   9       36.86       39.25      8.60 o 
   2   6   9       53.63       55.76      3.81 o 
   3   6   9        0.83        1.24      2.44 o 
   4   6   9       17.70       18.08      3.07 o 
   5   6   9        0.00       -1.18      3.16 o 
   6   6   9       21.21       11.92      4.65 o 
  -6   7   9        5.23       -2.84      8.38 o 
  -5   7   9        3.09       10.31      5.07 o 
  -4   7   9        3.74        0.67      2.95 o 
  -3   7   9       19.13       20.04      4.00 o 
  -2   7   9        4.84        0.42      2.60 o 
  -1   7   9      124.88      115.25      4.83 o 
   0   7   9       11.97        9.02      2.76 o 
   1   7   9       29.39       19.71      3.07 o 
   2   7   9        1.02       -0.49      6.40 o 
   3   7   9       10.08        4.14      4.19 o 
   4   7   9        8.48        0.84      3.39 o 
   5   7   9        1.20        0.50      4.23 o 
  -6   8   9       76.40       80.80     12.79 o 
  -5   8   9       19.29       12.78      4.32 o 
  -4   8   9       31.09       31.18      4.65 o 
  -3   8   9       77.39       85.35      5.93 o 
  -2   8   9      129.10      120.51      5.59 o 
  -1   8   9        0.20        0.08      3.31 o 
   0   8   9      186.19      204.22      7.17 o 
   1   8   9       15.80       12.35      3.12 o 
   2   8   9       14.03        7.50      3.12 o 
   3   8   9      124.05      121.61      6.21 o 
   4   8   9       19.05       19.97      5.71 o 
  -5   9   9       13.46       13.03      4.45 o 
  -4   9   9       37.99       28.97      5.93 o 
  -3   9   9        3.32        4.06      3.70 o 
  -2   9   9       23.00       23.99     11.91 o 
  -1   9   9        1.81        2.22      3.50 o 
   0   9   9        7.61        7.26      4.63 o 
   1   9   9        6.70        3.51      3.75 o 
   2   9   9       28.83       37.57      5.61 o 
   3   9   9       17.68       16.37      4.96 o 
  -3  10   9       76.52       70.40     20.73 o 
  -2  10   9       44.78       33.03      7.94 o 
  -1  10   9       80.53       83.28      7.06 o 
   0  10   9      187.41      211.39     11.49 o 
   1  10   9        0.17       -5.14      5.14 o 
   2  10   9       11.25       13.01      5.61 o 
  -7   0  10       40.28       56.89      7.94 o 
  -6   0  10      248.91      255.36     14.55 o 
  -5   0  10       17.25       12.35      4.85 o 
  -4   0  10      531.26      659.36     20.73 o 
  -3   0  10       40.83       33.52      4.85 o 
  -2   0  10      191.12      208.61      9.26 o 
  -1   0  10      108.12      104.53      6.62 o 
   0   0  10        4.78        3.09      3.09 o 
   1   0  10      112.59      120.85      6.62 o 
   2   0  10      124.98      128.34      6.62 o 
   3   0  10      213.67      227.14     11.03 o 
   4   0  10      382.53      478.97     17.64 o 
   5   0  10        5.10       -6.62      6.62 o 
   6   0  10      125.20      126.14     14.55 o 
  -7   1  10        0.88       -3.97      3.97 o 
  -6   1  10        0.16        2.84      4.85 o 
  -5   1  10       60.97       60.69      5.08 o 
  -4   1  10       62.60       66.62      4.83 o 
  -3   1  10       93.21       96.27      4.83 o 
  -2   1  10        0.79       -0.10      2.64 o 
  -1   1  10       31.73       33.54      4.63 o 
   0   1  10       22.97       22.27      2.81 o 
   1   1  10      328.29      376.53      8.57 o 
   2   1  10        1.50       -1.27      2.76 o 
   3   1  10       23.39       22.05      3.12 o 
   4   1  10       16.85       17.26      5.95 o 
   5   1  10       23.60       22.07      6.17 o 
   6   1  10        0.77        4.85      5.38 o 
  -7   2  10      100.56      103.80      7.41 o 
  -6   2  10       17.91       17.51      4.63 o 
  -5   2  10       70.37       77.65     10.14 o 
  -4   2  10      165.56      168.04      6.86 o 
  -3   2  10        9.38       12.13      3.12 o 
  -2   2  10      230.26      242.07     16.32 o 
  -1   2  10        8.77        7.42      2.64 o 
   0   2  10      164.69      179.30      5.76 o 
   1   2  10       28.93       26.93      3.53 o 
   2   2  10       16.69       16.13      2.76 o 
   3   2  10       93.24      105.33      5.54 o 
   4   2  10        1.38       -2.68      5.07 o 
   5   2  10        5.45       10.86      4.85 o 
   6   2  10       43.10       37.01     16.76 o 
  -7   3  10       28.13       30.07     11.25 o 
  -6   3  10       14.04       20.76      4.83 o 
  -5   3  10       10.87       10.59      4.68 o 
  -4   3  10        0.02       -1.48      3.50 o 
  -3   3  10        0.54       -2.95      2.95 o 
  -2   3  10       88.80       82.12      4.37 o 
  -1   3  10       32.79       29.11      3.12 o 
   0   3  10        2.60        0.37      2.95 o 
   1   3  10       19.98       13.81      3.12 o 
   2   3  10       38.38       45.07      4.14 o 
   3   3  10        1.18       -2.41      2.67 o 
   4   3  10        2.49       -1.21      3.34 o 
   5   3  10       18.72        8.17      3.97 o 
  -7   4  10        5.86        5.47      5.29 o 
  -6   4  10       11.98       13.70      6.62 o 
  -5   4  10       87.90       94.64      6.78 o 
  -4   4  10        0.26       -0.32      3.26 o 
  -3   4  10      183.87      195.35     10.59 o 
  -2   4  10        0.30        2.79      3.00 o 
  -1   4  10       72.12       80.04      4.32 o 
   0   4  10       34.25       39.53      3.67 o 
   1   4  10        6.50        8.42      3.06 o 
   2   4  10       57.41       52.10      7.72 o 
   3   4  10      118.79      124.97      6.44 o 
   4   4  10       73.35       61.68      8.38 o 
   5   4  10       21.03       17.05      4.20 o 
  -6   5  10        7.08        9.38      5.73 o 
  -5   5  10       19.34       21.71      7.28 o 
  -4   5  10       74.03       75.21      5.76 o 
  -3   5  10        4.77        1.64      4.19 o 
  -2   5  10       76.43       80.58      4.94 o 
  -1   5  10        5.69        7.36      3.26 o 
   0   5  10        5.50        6.70      3.26 o 
   1   5  10        6.40        1.24      3.26 o 
   2   5  10        8.65       14.78      3.67 o 
   3   5  10       84.11       87.34      6.34 o 
   4   5  10       11.73       13.05      6.40 o 
   5   5  10      100.29      111.87      7.08 o 
  -6   6  10        8.27        9.14      5.14 o 
  -5   6  10       50.47       47.26      7.17 o 
  -4   6  10       15.66       11.03      4.37 o 
  -3   6  10       21.84       20.58      3.91 o 
  -2   6  10       86.11       80.95      8.82 o 
  -1   6  10        0.54       -0.19      3.31 o 
   0   6  10       45.09       47.06      4.65 o 
   1   6  10       60.66       58.27      4.81 o 
   2   6  10       92.28       94.86      6.12 o 
   3   6  10       80.32       78.73     11.25 o 
   4   6  10        0.29       -1.86      3.34 o 
  -5   7  10       35.72       52.24      6.39 o 
  -4   7  10       16.88       11.44      7.06 o 
  -3   7  10       14.94       15.66      4.85 o 
  -2   7  10      126.89      146.43      7.63 o 
  -1   7  10      115.63      121.44      6.77 o 
   0   7  10       60.82       62.38      5.06 o 
   1   7  10      128.82      137.56      7.34 o 
   2   7  10       22.75       27.69      4.20 o 
   3   7  10       18.40       18.09      5.95 o 
  -4   8  10        0.03        6.62      5.19 o 
  -3   8  10       85.22       94.41     13.23 o 
  -2   8  10       43.52       33.11      4.81 o 
  -1   8  10        2.72        4.99      4.14 o 
   0   8  10       38.39       30.40      5.95 o 
   1   8  10       61.82       67.81      5.79 o 
   2   8  10       38.03       25.08      4.63 o 
  -1   9  10       74.55       72.46      6.03 o 
   0   9  10        9.09        5.53      3.74 o 
  -6   1  11        1.43        0.00      5.95 o 
  -5   1  11        8.43       12.41      4.65 o 
  -4   1  11      161.31      178.44      8.26 o 
  -3   1  11        3.90       -0.13      3.50 o 
  -2   1  11      328.34      378.73     21.17 o 
  -1   1  11        8.71        5.51      3.12 o 
   0   1  11        0.21       -2.69      2.95 o 
   1   1  11      235.94      258.47      9.20 o 
   2   1  11       62.20       70.39      5.14 o 
   3   1  11        0.16        1.49      2.95 o 
   4   1  11       96.48       93.47      9.34 o 
  -6   2  11        1.27        1.10      9.04 o 
  -5   2  11        1.14       -1.29      4.02 o 
  -4   2  11        0.82        2.65      3.53 o 
  -3   2  11       47.75       36.30      4.51 o 
  -2   2  11       25.60       24.66      3.89 o 
  -1   2  11        1.44        2.53      2.95 o 
   0   2  11       11.34       14.15      4.41 o 
   1   2  11        3.08        0.56      3.53 o 
   2   2  11        2.17       -2.06      3.55 o 
   3   2  11       22.86       24.71      4.54 o 
   4   2  11        8.76       -1.29      9.92 o 
  -5   3  11       94.48      102.98      7.28 o 
  -4   3  11       90.14       96.26      7.09 o 
  -3   3  11       15.25       19.33      9.26 o 
  -2   3  11      129.23      140.57      7.82 o 
  -1   3  11      116.87      115.34      7.31 o 
   0   3  11        0.91       -3.63      3.81 o 
   1   3  11      173.37      183.57      8.79 o 
   2   3  11        8.80       10.68      4.45 o 
   3   3  11       16.36       16.62      4.85 o 
   4   3  11       19.59       15.75      4.41 o 
  -5   4  11       15.06        9.27      7.28 o 
  -4   4  11        6.22       14.42      4.63 o 
  -3   4  11       16.77       15.50      4.45 o 
  -2   4  11       20.25       17.35      5.29 o 
  -1   4  11       26.66       20.16      4.63 o 
   0   4  11       86.22       79.93      5.87 o 
   1   4  11       10.77       12.59      3.80 o 
   2   4  11       66.65       68.19      6.17 o 
   3   4  11       24.12       18.76      4.47 o 
  -4   5  11       31.32       34.48      5.76 o 
  -3   5  11        1.65        1.72      4.13 o 
  -2   5  11       18.55       20.27     11.47 o 
  -1   5  11       90.66       95.44      6.61 o 
   0   5  11       29.51       28.67      4.47 o 
   1   5  11       67.65       72.48      6.12 o 
   2   5  11       21.90       11.20      4.40 o 
  -3   6  11       35.93       44.41      6.62 o 
  -2   6  11       38.78       33.78      4.73 o 
  -1   6  11       46.37       59.20      9.70 o 
   0   6  11       90.41      103.53      6.77 o 
   1   6  11       42.02       23.09      8.38 o 
  -1   7  11       28.98       21.33      4.73 o 
  -3   0  12       45.33       58.22      7.94 o 
  -2   0  12       95.50       81.15      8.82 o 
  -1   0  12      240.78      286.68     16.76 o 
   0   0  12      194.77      248.75     15.44 o 
   1   0  12        3.44        5.29      6.17 o 
  -3   1  12        0.53       -2.52      9.26 o 
  -2   1  12        1.94       -1.51      3.70 o 
  -1   1  12       35.03       27.13      4.99 o 
   0   1  12        0.23       -1.15      5.73 o 
   1   1  12        6.09       12.30      4.13 o 
  -3   2  12       37.43       31.15      4.83 o 
  -2   2  12       11.65        6.32      4.20 o 
  -1   2  12      154.22      189.25     13.23 o 
   0   2  12      100.92      113.99      7.32 o 
   1   2  12        0.01       -8.54      9.92 o 
  -2   3  12        0.33       -2.33      4.23 o 
  -1   3  12       27.05       26.03      5.76 o 
   0   3  12        4.72       -0.65      4.00 o 
                                                 
